# Supplementary material for: Prediction model for best focus, power, and spherical aberration of the cornea: Raytracing on a large dataset of OCT data
Source: PLoS One. 2021 Feb 22;16(2):e0247048. doi: 10.1371/journal.pone.0247048 (PMC7899355; doi:10.1371/journal.pone.0247048)
Supplement: S1 Data — (XLSX) [file pone.0247048.s001.xlsx]

## Sheet: Sheet1
Corneal front surface radius in mm	Corneal front surface asphericity	Corneal back surface radius in mm	Corneal back surface asphericity	Central corneal thickness in mm	Pupil diameter in mm
7.99	-0.72012	6.71	-0.68863	0.571	4.2296
7.56	-0.24307	6.49	0.082	0.526	4.72345
7.62	-0.17608	6.18	-0.29047	0.519	5.2054
7.68	-0.10587	6.53	0.04168	0.6	3.28355
7.8	-0.24307	6.48	-0.13647	0.639	3.58105
8	-0.12232	6.88	0.02488	0.583	4.8008
7.26	-0.21052	6.22	0.033	0.547	2.99795
7.86	-0.80328	6.59	0.27492	0.588	4.05705
7.86	-0.16572	6.78	0.06072	0.542	4.1701
8	-0.21675	6.76	-0.002	0.551	4.7294
7.93	0.02608	6.92	0.29368	0.585	3.66435
7.94	-0.04413	6.8	-0.03252	0.54	5.25895
7.78	-0.50088	6.36	-0.15943	0.604	4.0987
7.6	-0.49003	6.52	-0.16552	0.51	5.13995
7.96	-1.00075	6.78	0.44068	0.562	5.0269
8.27	0.12912	6.39	0.28423	0.484	4.91385
7.96	-0.45832	6.79	0.01375	0.539	4.61635
7.78	-0.62947	6.76	-0.13108	0.523	4.063
7.49	-0.27912	6.53	-0.03343	0.503	5.2054
7.5	-0.39868	6.05	-0.46687	0.617	3.5751
7.69	-0.37075	6.66	0.01032	0.553	4.9317
7.79	0.24868	6.31	0.07108	0.482	3.99755
7.95	-0.418	6.68	0.25672	0.572	4.7532
8.8	0.22075	6.67	0.09943	0.456	5.1935
7.39	-0.42787	6.39	-0.35368	0.567	3.4204
7.34	0.34003	6.42	-0.04792	0.543	5.40175
7.81	-0.33547	6.59	0.01375	0.56	5.4077
7.88	-0.26428	6.83	0.44068	0.536	3.65245
7.68	0.16048	6.44	0.28423	0.569	5.27085
7.83	-0.56892	6.74	0.34303	0.542	4.77105
8.05	-0.56892	6.99	-0.14767	0.539	5.09235
8.08	-0.22963	7	-0.29047	0.57	4.063
7.23	-0.68043	6.18	-0.22663	0.488	4.15225
7.67	-0.18147	6.35	0.07108	0.546	5.29465
7.83	-0.28675	6.68	-0.00473	0.536	5.60405
7.68	-0.20443	6.36	0.033	0.556	5.02095
7.7	-0.12988	6.56	-0.06703	0.53	4.2653
7.89	-0.44803	6.48	-0.21928	0.57	4.777
7.49	-0.03125	6.37	0.06072	0.57	4.73535
7.78	-0.327	6.71	-0.02153	0.544	3.75955
7.64	-0.14668	6.45	0.20548	0.541	4.0511
7.41	-0.15123	6.24	-0.058	0.55	3.54535
7.42	0.492	6.36	0.44068	0.588	5.50885
7.8	-0.49003	6.87	-0.12072	0.537	3.6346
7.35	0.05443	6.51	0.42927	0.592	5.2768
7.59	0.16048	6.38	0.35332	0.558	5.03285
7.79	-0.38923	6.73	0.05575	0.537	2.68855
7.39	-0.418	6.33	0.09348	0.465	4.777
7.69	-0.37992	6.51	-0.08488	0.574	4.36645
7.49	-0.33547	6.26	-0.08488	0.534	5.8718
8.16	-0.28675	6.89	-0.093	0.561	5.0031
7.74	-0.35283	6.37	-0.17175	0.517	4.8841
7.17	-0.37992	6.21	-0.09727	0.523	2.5874
7.61	-0.34408	6.51	0.00703	0.585	5.13995
7.56	-0.37075	6.32	-0.11575	0.558	3.2776
7.72	-0.02397	6.67	0.23047	0.482	3.944
7.66	-0.04413	6.39	0.29368	0.605	2.92655
7.3	-0.76107	6.46	0.04168	0.524	4.3486
7.87	-0.12603	6.53	-0.41332	0.553	4.9198
7.48	-0.22963	6.33	0.15207	0.576	3.06935
7.62	-0.62947	6.5	-0.02433	0.514	5.2411
7.55	-0.87643	6.28	-0.01817	0.499	5.1935
8.06	0.15243	6.86	-0.25743	0.425	4.40215
7.48	-0.08683	6.34	0.15928	0.561	5.3006
7.88	-0.24307	6.65	-0.142	0.584	4.0035
7.13	-0.12603	6.03	-0.15348	0.518	3.42635
7.71	-0.22312	6.61	-0.40303	0.537	3.31925
7.76	-0.69352	6.71	0.02887	0.523	3.7655
7.63	0.38427	6.32	-0.63543	0.606	4.7651
8.57	0.32932	7.15	0.23908	0.529	4.9555
8.13	0.12912	7.05	0.20548	0.515	5.04475
7.45	-0.38923	6.46	-0.06388	0.554	3.944
7.87	-0.14227	6.32	0.23908	0.562	3.91425
7.46	-0.39868	6.39	0.02887	0.501	3.6465
7.59	-0.38923	6.41	-0.00732	0.525	4.1701
7.39	-0.37075	6.25	-0.15943	0.563	3.1467
7.45	-0.17608	6.49	0.05092	0.521	3.4442
8.11	0.10707	6.94	0.44068	0.554	5.372
7.72	-0.12988	6.69	0.12463	0.52	4.48545
7.41	-0.21052	6.26	0.01375	0.53	5.12805
7.52	-0.22963	6.15	-0.093	0.528	3.20025
7.38	-0.33547	6.25	-0.07032	0.556	4.8008
7.79	-0.38923	6.61	0.05092	0.519	4.65205
7.62	-0.50088	6.42	0.17412	0.556	3.96185
8.53	0.40723	6.74	-0.19128	0.538	4.08085
8.09	-0.34408	6.88	0.35332	0.476	5.5267
7.64	-0.47932	6.47	-0.17812	0.558	4.539
8.16	-0.18147	7.16	0.17412	0.559	3.9559
7.82	-0.45832	6.66	-0.142	0.617	4.00945
7.8	0.29803	6.44	0.13128	0.556	4.27125
8.16	0.02083	6.76	0.16663	0.588	5.17565
7.52	-0.95308	6.29	-0.25743	0.55	4.44975
7.42	-0.21675	6.06	-0.002	0.541	4.36645
7.74	-0.22312	6.63	-0.27367	0.582	5.9075
8.01	-0.61708	6.92	0.30327	0.508	3.34305
7.57	-0.19848	6.39	-0.07032	0.531	4.1106
7.63	-0.37075	6.44	-0.25743	0.576	4.6223
7.55	-0.30243	6.46	0.313	0.6	4.89005
7.4	-0.30243	6.22	-0.05268	0.556	3.1824
7.73	-0.47932	6.45	-0.21928	0.539	4.33075
7.31	-0.37075	6.24	-0.05023	0.481	4.11655
7.9	-0.39868	6.64	0.04168	0.534	4.35455
7.94	0.28788	6.7	0.34303	0.54	3.0753
7.93	-0.18147	6.69	0.08767	0.497	2.66475
7.22	-0.53427	6.17	-0.00473	0.547	4.06895
7.91	-0.16572	6.8	-0.06388	0.489	4.19985
7	-0.28675	6.03	-0.06087	0.536	4.11655
7.6	-0.25	6.35	0.18175	0.561	3.7417
7.26	-0.47932	6.24	-0.02888	0.513	4.99715
8.18	-0.51187	6.7	-0.46687	0.615	3.81905
7.41	-0.23628	6.27	-0.09727	0.572	4.1344
7.84	-0.43788	6.57	-0.373	0.594	4.0868
7.71	-0.37075	6.54	-0.26548	0.557	4.02135
7.71	-0.62947	6.4	-0.14767	0.552	5.29465
7.7	0.28788	6.43	0.23908	0.572	4.65205
7.88	-0.27912	6.63	-0.08887	0.594	4.62825
7.88	-0.78907	6.77	0.33288	0.536	3.36685
8.25	-0.43788	7.11	0.07647	0.533	5.09235
7.71	-1.48648	6.39	-0.70228	0.565	3.5156
7.43	0.06675	6.52	-0.66175	0.435	3.0991
7.8	-0.25707	6.74	-0.17175	0.579	5.1459
7.75	-0.33547	6.53	0.20548	0.575	5.12805
7.92	-0.19267	6.7	0.12463	0.597	5.59215
7.74	-1.04968	6.48	0.35332	0.629	5.729
7.61	-0.14668	6.17	-0.058	0.573	4.44975
7.65	-0.19848	6.46	-0.093	0.53	4.7532
7.97	-0.14668	6.77	-0.07032	0.573	2.96225
7.38	-0.38923	6.36	0.07647	0.579	3.91425
7.85	-0.00332	6.66	0.04623	0.53	3.7655
7.97	-0.19848	6.72	-0.13647	0.579	5.2768
7.82	-0.27163	6.64	0.20548	0.569	3.09315
7.5	0.00123	6.56	0.26575	0.533	2.72425
7.78	-0.58075	6.5	0.12463	0.583	3.6465
8.11	-0.012	6.72	0.32287	0.567	3.52155
7.66	-0.50088	6.69	-0.11092	0.516	5.848
8.11	-0.50088	6.76	-0.21928	0.627	5.3006
7.51	-0.13387	6.62	-0.06388	0.513	5.6814
7.51	-1.03323	6.35	-0.15943	0.55	5.0388
7.77	-0.35283	6.62	0.15207	0.557	3.98565
7.57	-0.23628	6.44	0.16663	0.555	4.21175
7.82	-0.93747	6.62	0.082	0.53	2.70045
7.29	-0.03125	6.45	0.15928	0.565	4.0273
7.57	-0.642	6.51	-0.30783	0.548	5.78255
7.58	-0.27163	6.25	-0.21207	0.566	3.06935
7.9	-0.95308	6.37	0.32287	0.521	4.6223
7.68	-0.25	6.63	-0.282	0.507	3.66435
7.32	-0.418	6.18	-0.17812	0.534	3.8131
8.2	-0.12232	7.09	0.08767	0.541	5.372
8.12	0.51748	7.49	0.51208	0.507	3.65245
7.68	-0.642	6.38	0.23908	0.578	3.79525
7.78	-0.37992	6.41	-0.10623	0.527	5.4791
7.37	-0.02397	6.06	-0.205	0.589	3.4561
7.58	-0.29452	6.43	-0.10623	0.537	4.3486
8.14	0.06052	6.66	0.418	0.575	4.3962
7.85	-0.38923	6.53	-0.24175	0.577	5.6338
7.81	-0.72012	6.79	0.02887	0.548	2.4089
7.78	-0.418	6.67	-0.44503	0.529	4.2534
7.95	-0.21052	7.03	-0.19807	0.583	2.72425
7.31	-0.523	6.02	-0.17175	0.484	4.2296
7.28	-0.27163	6.27	-0.08488	0.535	4.97335
7.62	-0.10027	6.43	-0.15348	0.532	3.06935
7.96	-0.46875	6.83	-0.18463	0.59	5.19945
7.44	-0.29452	6.24	-0.24175	0.544	4.0035
7.68	-0.42787	6.5	-0.30783	0.594	3.78335
7.27	-0.33547	6.35	-0.00732	0.507	4.83055
7.8	-0.10587	6.68	0.033	0.536	3.6108
7.72	-0.07388	6.36	-0.04008	0.509	4.8008
7.64	-0.44803	6.43	-0.22663	0.544	4.43785
7.8	-0.24307	6.51	0.05575	0.555	4.3843
7.8	-0.22963	6.55	-0.06388	0.605	5.0269
7.6	-0.21675	6.33	-0.25743	0.545	4.75915
7.65	-0.45832	6.45	0.00703	0.534	3.5156
7.54	0.29803	6.32	-0.36327	0.581	3.66435
7.9	0.13675	5.98	0.19743	0.531	4.2177
8.06	-0.45832	7.06	-0.08887	0.532	5.91345
7.6	-0.27912	6.57	-0.13647	0.489	3.6822
7.88	-0.20443	6.9	-0.282	0.549	2.81945
7.66	-0.33547	6.57	0.11812	0.534	5.17565
7.69	0.03147	6.39	0.39588	0.559	3.22405
7.36	-0.38923	6.4	-0.03063	0.522	4.0035
7.75	-0.29452	6.67	0.10552	0.56	5.7052
7.78	-0.86152	6.49	0.30327	0.564	4.1701
7.84	-0.38923	6.78	-0.11575	0.545	5.0745
7.87	-0.35283	6.78	0.06072	0.589	4.2534
7.82	-0.40827	6.54	-0.17175	0.527	5.5981
7.74	-0.45832	6.37	-0.12583	0.581	4.64015
7.72	-0.39868	6.61	-0.03448	0.53	4.15225
7.69	-0.47932	6.59	-0.142	0.585	3.9916
7.69	-0.43788	6.37	-0.32575	0.58	3.96185
7.83	-0.49003	6.81	-0.25743	0.468	5.3958
7.91	-0.12988	6.67	0.082	0.568	3.0039
7.68	-0.65467	6.65	0.21367	0.507	4.67585
7.9	-0.72012	6.74	-0.24952	0.576	3.0753
7.7	-0.37075	6.42	-0.01817	0.559	6.0027
7.13	-0.37992	6.04	-0.09727	0.491	4.896
7.73	-0.62947	6.82	-0.15943	0.501	4.1939
8.31	0.46708	6.76	0.36375	0.566	4.3962
7.63	-0.187	6.24	0.12463	0.561	4.09275
7.76	-0.37992	6.61	-0.16552	0.52	5.30655
7.55	-0.37992	6.28	0.13807	0.542	2.89085
7.7	-0.40827	6.6	0.38503	0.546	3.4323
7.77	-0.25	6.52	-0.07375	0.529	3.6822
8.21	-0.922	6.87	0.23047	0.578	4.40215
7.36	-0.31867	6.29	-0.23412	0.541	4.53305
7.36	-0.11532	6.22	-0.23412	0.596	4.1701
7.36	-0.24307	6.31	0.082	0.518	4.5152
7.73	-0.55723	6.37	-0.13108	0.553	4.5152
7.58	-0.44803	6.36	-0.093	0.529	2.8016
7.62	-0.39868	6.4	0.42927	0.473	3.83095
8.04	-0.47932	7	-0.11092	0.564	4.8722
7.79	-0.30243	6.66	0.02103	0.592	4.2534
7.61	-0.42787	6.3	-0.06388	0.573	4.4438
8.28	-0.15123	6.75	0.00703	0.586	4.73535
7.7	-0.02768	6.46	0.11812	0.533	4.8484
7.62	-0.02397	6.5	0.38503	0.564	3.96185
7.68	-0.39868	6.61	-0.24952	0.557	3.58105
7.31	-0.37075	6.09	0.05575	0.538	5.22325
7.35	-0.03468	6.08	-0.24175	0.556	4.87815
8.16	-0.31867	6.77	-0.058	0.572	4.87815
7.88	-0.54568	6.48	-0.12072	0.54	5.30655
7.59	-0.33547	6.37	-0.27367	0.569	4.7294
8.34	-0.31048	7.32	-0.09727	0.603	4.5033
7.53	-0.27912	6.43	0.02488	0.543	2.71235
7.52	-0.26428	6.64	-0.04183	0.543	4.5509
7.75	-0.24307	6.45	-0.15943	0.593	4.00945
7.55	-0.17608	6.25	0.20548	0.569	5.08045
7.51	-0.31867	6.31	0.00388	0.563	4.3129
8.04	-0.34408	6.98	-0.07732	0.575	3.1467
8.41	-0.43788	7.2	0.35332	0.587	5.9789
7.58	-0.21675	6.49	-0.08488	0.564	5.7171
7.53	-0.39868	6.36	0.45223	0.496	5.77065
7.28	-0.31048	6.33	-0.11092	0.563	3.9202
7.61	-0.34408	6.54	-0.36327	0.573	5.11615
6.64	-0.21675	5.98	0.25672	0.67	5.48505
7.94	-1.13403	6.73	0.27492	0.59	4.0035
7.76	0.10707	6.52	0.42927	0.537	5.0983
7.19	-0.50088	6.05	-0.05527	0.492	4.0154
7.37	-0.43788	6.14	0.00087	0.582	3.86665
7.51	-0.47932	6.11	0.12463	0.505	4.896
7.97	-0.15592	6.68	0.15928	0.549	5.75875
7.68	-0.29452	6.61	-0.13108	0.57	5.491
7.41	-0.65467	6.39	0.08767	0.59	4.36645
7.68	-0.11203	6.6	0.01375	0.487	3.2895
7.56	-0.15592	6.33	0.12463	0.558	6.09195
7.79	-0.07157	6.66	0.13128	0.559	4.9793
7.66	-0.02012	6.62	0.00087	0.613	3.3371
7.65	-0.35283	6.4	-0.07032	0.593	4.8008
7.28	-0.17083	6.1	-0.058	0.502	4.40215
7.96	-0.33547	6.73	0.17412	0.547	4.75915
7.18	-0.22312	5.97	-0.12583	0.55	4.19985
8.07	-0.33547	6.89	0.08767	0.578	6.08005
7.42	-0.31867	6.15	0.35332	0.571	4.64015
7.88	0.268	6.55	0.37432	0.546	4.11655
7.71	-0.33547	6.42	0.09348	0.57	3.8012
7.93	-0.38923	6.83	-0.41332	0.538	4.5152
7.8	-0.69352	6.67	-0.07032	0.494	5.23515
7.6	-0.61708	6.37	-0.16552	0.596	3.6941
8.1	-0.46875	6.78	-0.22663	0.54	5.21135
7.37	-0.21675	6.04	-0.26548	0.535	4.03325
7.75	-0.27912	6.25	-0.10168	0.592	4.79485
7.59	-0.38923	6.33	0.27492	0.545	4.34265
8.07	-0.35283	6.79	-0.07032	0.56	5.0507
7.93	-0.31867	6.67	-0.03448	0.548	3.36685
7.46	-0.29452	6.34	-0.058	0.54	4.86625
7.48	-0.39868	6.33	-0.03252	0.505	4.5271
7.63	-0.66748	6.39	-0.10168	0.543	3.70005
7.97	-0.40827	6.79	-0.18463	0.508	4.40215
7.5	-0.35283	6.41	-0.058	0.556	5.24705
7.61	-0.27912	6.43	0.08767	0.58	4.04515
7.48	-0.35283	6.34	-0.02657	0.524	2.6231
7.72	-0.34408	6.77	0.04168	0.46	5.5624
8.04	0.177	6.76	0.24783	0.571	3.6584
7.58	-0.36172	6.34	-0.205	0.572	5.6219
8.06	-0.55723	6.76	-0.07375	0.554	4.9198
7.36	-0.40827	6.32	0.06072	0.579	4.80675
7.82	0.14452	6.37	0.40687	0.562	3.85475
7.96	-0.27912	6.75	-0.25743	0.568	4.55685
8.05	-0.047	6.75	0.18952	0.559	2.51005
7.6	-0.24307	6.62	-0.06703	0.547	5.0269
7.77	-0.25707	6.56	-0.17175	0.54	4.8246
7.67	-0.02768	6.52	-0.04183	0.541	3.3252
7.55	-0.46875	6.47	-0.15348	0.533	4.60445
7.6	0.43075	6.57	0.42927	0.558	4.50925
7.67	-0.46875	6.51	-0.07375	0.515	3.16455
7.72	-0.29452	6.75	0.05575	0.539	5.15185
8.36	0.28788	6.86	0.10552	0.541	5.9194
7.4	-0.59272	6.37	0.01032	0.558	4.0511
7.46	-0.38923	6.39	-0.13647	0.508	4.6461
7.7	-0.02012	6.45	0.02488	0.599	3.1824
7.95	-0.35283	6.51	-0.23412	0.596	3.20025
8.35	-0.34408	6.84	-0.13647	0.599	3.98565
7.93	0.00592	6.57	0.04623	0.525	4.3129
8.05	-0.27163	6.73	0.44068	0.602	4.16415
7.59	-0.523	6.4	0.02488	0.487	4.17605
7.64	-0.29452	6.55	-0.02972	0.522	4.21175
7.42	-0.34408	6.15	-0.17175	0.541	2.9087
7.3	-0.37992	6.01	-0.42375	0.589	3.20025
7.21	-0.38923	6.2	-0.17812	0.485	4.8246
7.81	-0.59272	6.73	0.313	0.573	5.7409
8.23	0.24868	7.02	0.39588	0.581	5.5743
7.82	-0.33547	6.7	0.06583	0.506	5.4077
7.44	-0.09292	6.4	-0.08887	0.589	4.301
7.64	-0.35283	6.4	0.15207	0.525	3.1705
7.79	-0.19848	6.77	-0.19807	0.566	3.0515
8.04	-0.12232	6.85	-0.29908	0.538	5.2173
7.69	-0.20443	6.6	-0.00977	0.535	3.56915
7.37	-0.45832	6.27	-0.35368	0.493	3.21215
8.51	-0.40827	7.2	0.18952	0.531	5.1578
7.67	-0.068	6.52	-0.002	0.482	5.66355
7.27	-0.36172	6.16	-0.03028	0.5	5.31845
7.04	-0.12988	6.04	-0.11575	0.503	4.2534
7.9	-0.40827	6.6	0.23908	0.544	6.2526
7.26	-0.42787	6.2	0.00703	0.482	4.25935
7.77	-0.58075	6.7	-0.21207	0.521	4.41405
7.52	-0.27912	6.4	-0.05268	0.5	3.70005
7.75	-0.35283	6.6	-0.10623	0.535	5.29465
8.21	-0.23628	7.1	0.05575	0.517	6.77025
7.5	-0.21675	6.19	0.08767	0.546	3.8369
7.9	-0.37075	6.66	-0.07032	0.56	3.68815
7.34	-0.30243	6.15	-0.05268	0.574	3.59295
7.49	-0.33547	6.47	0.13807	0.522	4.62825
7.74	-0.06128	6.4	0.09348	0.574	4.9079
8.02	-0.43788	6.88	-0.07375	0.56	4.25935
7.84	-0.50088	6.54	-0.25743	0.59	3.83095
7.47	-1.13403	6.31	0.21367	0.522	5.37795
7.52	-0.98472	6.43	-0.02552	0.568	3.73575
7.66	-0.39868	6.64	-0.093	0.56	4.56875
7.78	-0.642	6.61	-0.093	0.537	5.17565
8.02	-0.36172	6.93	0.02488	0.616	3.31925
8.15	0.19408	7.5	0.51208	0.527	4.29505
7.45	-0.08872	6.45	-0.09727	0.546	2.5636
7.88	-0.16572	6.75	0.11812	0.481	4.9555
7.51	-0.36172	6.28	-0.13108	0.549	3.78335
7.93	-0.11532	6.57	0.15207	0.581	4.94955
7.68	0.24868	6.11	-0.21207	0.525	3.77145
7.16	-0.24307	6.38	0.04168	0.611	5.28275
7.48	-0.26428	6.37	-0.02657	0.567	5.36605
7.81	0.01572	6.51	0.06583	0.595	5.3839
7.84	-0.24307	6.66	0.02887	0.513	4.896
7.66	-0.418	6.38	-0.31672	0.579	4.72345
7.37	0.02608	6.3	0.18952	0.475	5.41365
7.53	-0.21675	6.54	-0.10168	0.575	3.1348
8.09	-0.35283	6.85	-0.21207	0.566	5.3006
7.8	-1.447	6.46	0.05092	0.54	4.66395
7.81	-0.05925	6.54	-0.19807	0.542	3.5513
7.74	-0.30243	6.62	-0.22663	0.516	5.5267
7.21	-0.36172	6.09	-0.058	0.498	5.16375
7.8	-0.35283	6.37	-0.04575	0.564	3.12885
7.69	-0.27163	6.56	0.08767	0.537	4.96145
7.79	-0.12232	6.51	-0.08103	0.525	5.31845
7.78	-0.54568	6.51	-0.13647	0.528	4.1106
8.3	-0.138	6.92	0.10552	0.495	3.93805
7.43	-0.00332	6.36	0.05575	0.517	4.81865
7.68	-1.15132	6.6	0.25672	0.584	5.0864
7.57	-0.68043	6.69	0.033	0.501	3.706
7.96	-0.55723	6.64	0.30327	0.581	4.55685
8.44	0.09307	6.67	0.17412	0.49	4.6461
7.85	-0.20443	6.65	-0.14767	0.617	5.28275
7.72	-0.37992	6.45	0.08767	0.577	3.1229
7.67	-0.33547	6.43	-0.18463	0.579	4.063
7.62	0.10707	6.58	0.08767	0.545	5.25895
7.77	-0.11203	6.86	-0.13108	0.587	5.15185
7.89	-0.25	6.89	-0.03175	0.503	4.8246
7.49	-0.65467	6.44	-0.21928	0.519	4.1344
7.43	-0.31867	6.32	-0.03343	0.53	5.44935
7.77	-0.27163	6.61	-0.19128	0.601	4.93765
7.62	-0.30243	6.48	0.12463	0.596	4.5033
8.01	-0.37992	6.98	0.222	0.614	3.85475
7.34	-0.44803	6.05	0.01032	0.601	4.3962
7.66	-0.22312	6.19	0.09348	0.591	4.56875
7.26	-0.327	6.06	-0.35368	0.573	3.0634
7.64	-0.74728	6.34	0.19743	0.54	5.4315
8.03	-0.29452	6.87	-0.13647	0.533	4.4795
7.12	-0.36172	5.98	-0.08488	0.504	4.10465
7.6	-0.12988	6.04	-0.13108	0.566	3.3371
7.81	0.22075	6.81	0.44068	0.494	4.7532
8.32	-0.047	7.06	0.00087	0.574	4.0749
7.83	-0.17608	6.33	-0.07375	0.632	2.45055
8.25	0.39568	6.59	-0.11092	0.475	5.0626
7.8	-0.138	6.66	0.06583	0.52	4.80675
7.1	-0.37075	6.04	-0.11092	0.538	4.5628
7.59	-0.33547	6.54	-0.08103	0.605	4.0392
7.95	-0.44803	6.86	0.082	0.499	5.00905
7.72	-0.51187	6.66	0.082	0.529	4.93765
7.86	-0.27163	6.68	0.00388	0.582	4.97335
7.66	-0.29452	6.42	0.11812	0.566	3.8964
8.07	-0.42787	6.99	0.33288	0.457	4.3367
7.87	-0.047	6.34	-0.07032	0.566	4.40215
7.6	-0.42787	6.31	-0.21928	0.578	5.12805
7.7	-0.58075	6.67	-0.07375	0.527	3.1943
7.96	-0.21675	6.87	-0.01208	0.451	4.2653
8.05	-0.81763	7.04	-0.06703	0.511	4.94955
7.83	-0.62947	6.64	0.07108	0.608	5.1816
8.22	-0.10027	6.85	-0.29908	0.515	4.61635
7.83	-0.53427	6.75	0.18952	0.594	3.91425
7.93	-0.523	6.76	-0.18463	0.583	2.81945
7.32	-0.45832	6.16	-0.01208	0.539	3.7655
7.5	-0.13387	6.4	-0.04372	0.529	4.8246
8.24	-0.187	7.11	0.01375	0.619	4.15225
8.4	-0.22312	7.24	-0.12072	0.537	4.36645
7.6	0.01075	6.49	0.222	0.571	5.5505
7.72	-0.46875	6.62	0.07108	0.532	5.253
7.59	-0.08508	6.31	-0.08488	0.543	4.2058
7.75	-0.40827	6.57	-0.08887	0.58	3.9797
7.75	-0.327	6.63	0.033	0.529	4.75915
8.05	-0.34408	6.73	-0.142	0.564	5.12805
7.58	0.34003	6.39	0.35332	0.542	4.96145
7.8	-0.34408	6.41	-0.11092	0.584	5.18755
7.31	-0.84675	6.13	0.23908	0.602	4.4319
7.95	-0.27912	6.79	-0.05527	0.523	5.5624
7.59	-0.35283	6.15	-0.34423	0.579	4.2415
7.64	-0.17083	6.64	-0.12072	0.499	3.8726
8.02	0.41892	6.2	0.418	0.458	3.99755
7.69	-0.29452	6.64	0.00703	0.506	5.06855
7.79	-0.418	6.54	-0.17175	0.505	3.1467
7.6	-0.22312	6.56	-0.21207	0.528	5.48505
7.9	-0.96883	6.64	-0.13647	0.601	5.61595
7.71	-0.20443	6.57	0.07108	0.512	3.8012
7.57	-0.29452	6.26	-0.30783	0.531	5.05665
7.49	-0.40827	6.28	-0.35368	0.666	3.67625
7.89	-0.25707	6.48	-0.058	0.55	4.48545
7.65	-0.33547	6.43	-0.34423	0.549	3.87855
7.76	-0.42787	6.61	-0.09727	0.586	5.13995
8.33	-0.43788	7.39	0.45223	0.503	5.0983
8.26	-0.65467	6.74	0.01375	0.52	3.8726
8.09	0.16867	6.49	-0.35368	0.506	4.1701
7.65	-0.17608	6.41	-0.093	0.572	4.84245
7.54	-0.60483	6.28	0.145	0.584	4.8603
8.32	-0.04413	7.23	0.04168	0.554	4.4914
7.76	-0.21675	6.65	-0.205	0.543	4.91385
8.03	-0.29452	6.61	0.02887	0.499	3.4799
7.94	-0.10888	6.58	-0.18463	0.59	3.93805
7.66	-0.26428	6.48	0.06072	0.491	3.5156
7.38	-0.418	6.07	-0.01817	0.563	3.55725
7.47	-0.28675	6.41	0.13807	0.508	3.84285
8.38	-0.07493	7.03	0.04623	0.546	4.71155
8.12	-0.327	7.01	0.05575	0.57	3.89045
7.36	-0.23628	6.06	-0.41332	0.505	4.94955
7.76	-0.15123	6.39	-0.06388	0.568	2.72425
8.06	-0.06317	6.81	-0.04372	0.514	3.45015
8.37	-0.40827	7.33	0.16663	0.547	6.03245
8.14	-0.68043	7.11	0.42927	0.494	2.66475
7.8	-0.50088	6.79	-0.03343	0.584	5.23515
8.79	0.177	6.62	0.12463	0.431	4.74725
7.54	-0.47932	6.56	-0.25743	0.524	3.8964
7.63	0.28788	6.16	0.13128	0.485	4.7056
7.67	-0.53427	6.56	-0.24175	0.532	5.04475
7.88	-0.37992	6.55	-0.002	0.56	3.48585
7.91	0.11428	6.7	-0.06388	0.519	2.8968
7.51	-0.38923	6.48	-0.08103	0.573	4.6699
7.86	-0.30243	6.79	-0.44503	0.51	5.2768
8.18	-0.33547	6.92	-0.11575	0.548	3.67625
7.85	-0.02012	6.37	-0.04792	0.555	5.10425
8.12	-0.36172	6.92	-0.29908	0.578	4.5747
7.24	-0.418	6.09	0.21367	0.578	5.35415
7.94	-0.54568	6.72	-0.04575	0.529	5.31845
7.86	-0.22312	6.78	-0.02657	0.521	5.2649
8.06	-0.25	6.74	0.02488	0.567	5.6219
7.67	0.08628	6.32	-0.15348	0.57	4.74725
7.65	-0.42787	6.7	-0.24952	0.493	4.14035
7.88	-0.25707	6.72	0.19743	0.543	4.6223
7.95	-0.55723	6.97	-0.12583	0.528	4.4676
8.63	-0.55723	6.81	-0.08887	0.408	4.7175
7.85	-0.138	6.66	0.04623	0.529	3.3847
8.01	-0.37075	6.98	-0.10168	0.535	5.5862
7.97	-0.33547	6.88	-0.07732	0.493	2.87895
8.28	-0.43788	6.89	0.04168	0.513	5.5386
7.84	-0.37992	6.58	0.09348	0.517	4.7294
8.13	0.15243	6.94	-0.03847	0.539	5.60405
7.7	0.09307	6.76	0.23908	0.508	3.7774
7.52	-0.09523	6.56	0.15207	0.483	3.65245
7.66	-0.23628	6.51	-0.01628	0.519	4.42
7.85	-0.58075	6.99	0.25672	0.581	3.77145
8.45	0.47947	7.36	0.23908	0.532	4.81865
8.11	-0.38923	6.68	0.05575	0.557	4.5985
7.04	-0.19848	6.03	0.10552	0.561	3.3609
7.65	-0.327	6.7	0.17412	0.59	4.4557
7.53	-0.27912	6.48	-0.06388	0.549	5.3125
7.4	-0.22312	6.19	0.06583	0.562	3.67625
7.55	-0.42787	5.71	0.29368	0.72	4.69965
7.83	-0.05477	6.63	-0.00977	0.564	4.0392
7.81	-0.39868	6.64	-0.09727	0.568	4.78295
8.19	-0.20443	7.15	0.05092	0.57	3.4918
7.8	-0.29452	6.57	0.18175	0.549	4.6104
7.8	-0.24307	6.48	-0.07375	0.546	4.50925
7.55	0.04848	6.32	0.145	0.574	5.79445
7.89	-0.30243	6.71	-0.30783	0.601	3.84285
7.6	-0.047	6.37	-0.13647	0.496	4.4557
8.03	-0.31867	6.94	-0.07732	0.509	6.1574
7.85	-0.18147	6.84	-0.32575	0.593	3.49775
7.94	-0.40827	6.61	0.10552	0.605	3.43825
7.7	-0.61708	6.65	0.00388	0.578	2.8492
8.01	-0.138	6.81	0.04168	0.56	4.5509
7.58	-0.28675	6.49	0.18175	0.519	3.75955
7.65	-0.36172	6.36	-0.18463	0.594	5.0745
8.21	0.39568	6.3	-0.63543	0.568	3.1705
7.69	-0.25707	6.61	-0.10168	0.563	3.9678
7.48	-0.35283	6.29	-0.07732	0.56	4.2653
8.16	-0.05925	6.59	-0.31672	0.476	4.42
7.61	-0.00332	6.51	0.15207	0.617	4.5033
7.77	-0.00773	6.58	-0.17812	0.566	3.4442
7.89	-0.47932	6.67	-0.17812	0.579	4.16415
7.21	-0.24307	6.09	-0.19807	0.603	4.27125
8.12	-0.39868	6.76	-0.04792	0.494	4.0392
7.74	0.07963	6.57	0.23047	0.539	4.10465
7.15	-0.50088	5.98	-0.29908	0.533	3.55725
7.63	-0.11875	6.42	0.21367	0.496	5.0745
7.75	-0.31867	6.68	-0.06087	0.531	5.1459
7.24	-0.49003	6.08	-0.15348	0.552	5.6695
8.02	-0.15123	6.42	0.09943	0.438	3.75955
7.53	0.07312	6.31	0.38503	0.503	4.301
7.35	0.50467	6.15	0.52447	0.516	3.8964
7.86	0.12163	6.36	0.39588	0.475	4.7413
7.5	0.268	6.37	0.16663	0.475	4.93765
7.26	-0.18147	6.24	-0.205	0.581	3.65245
7.32	-0.45832	6.29	0.03727	0.515	4.78295
7.81	-0.53427	6.69	-0.31672	0.574	4.90195
7.28	-1.083	6.6	-0.17175	0.567	5.0269
7.7	-0.00332	6.42	0.28423	0.539	4.49735
8.14	-0.87643	6.77	0.29368	0.525	5.73495
7.58	-0.02768	6.26	0.07108	0.535	5.2887
7.91	-0.38923	6.6	0.39588	0.554	3.23595
8.62	0.30832	6.46	0.06072	0.485	3.92615
7.38	-0.22963	6.53	0.15928	0.589	3.56915
7.79	-0.33547	6.53	-0.19807	0.535	4.3486
8.27	-0.33547	6.98	0.16663	0.555	4.6699
7.81	-0.55723	6.31	-0.04575	0.592	4.063
7.57	-0.25707	6.47	-0.19128	0.528	4.1701
7.72	-0.21052	6.48	-0.11575	0.506	4.5628
7.66	-0.43788	6.43	-0.15348	0.55	4.40215
7.78	0.08628	6.61	0.39588	0.53	5.85395
7.59	0.23923	6.34	0.033	0.565	5.0269
7.44	-0.55723	6.24	0.25672	0.531	4.49735
7.81	-0.14227	6.78	0.23047	0.508	4.3962
7.6	-0.51187	6.5	-0.13647	0.549	2.3137
8.32	-0.44803	7.33	0.20548	0.532	5.2887
7.87	-0.06128	6.56	-0.17175	0.574	5.1221
7.67	-0.523	6.5	-0.02825	0.545	5.42555
7.91	0.22992	6.9	0.44068	0.55	4.7889
7.66	-0.37992	6.8	0.30327	0.595	3.99755
7.68	0.21172	6.53	0.35332	0.489	4.85435
7.93	-0.06933	6.8	0.11812	0.51	4.23555
6.99	-0.30243	5.85	0.11812	0.498	4.87815
7.86	-0.23628	6.54	0.11175	0.601	4.4914
7.9	-0.37075	6.67	-0.01628	0.552	4.5747
7.77	-0.31867	6.47	-0.13108	0.605	5.253
8.32	-0.10587	6.87	0.00087	0.541	5.11615
7.24	-0.22963	6.07	0.02887	0.56	4.69965
7.71	-0.35283	6.25	0.18952	0.623	3.1705
8.17	-0.18147	6.57	0.23908	0.494	3.825
7.87	-0.47932	6.83	-0.26548	0.521	4.49735
7.68	-0.22963	6.66	0.222	0.499	3.4085
7.73	0.20283	6.55	0.28423	0.554	4.539
7.75	-0.04413	6.59	-0.15348	0.619	5.44935
8.29	-0.42787	6.1	-0.17175	0.525	4.9317
7.29	-0.27912	6.05	0.27492	0.543	4.2177
7.66	-0.42787	6.21	0.02103	0.526	2.9325
7.83	-0.50088	6.55	0.00388	0.556	3.81905
7.41	-0.30243	6.22	-0.25743	0.579	4.3248
7.46	-0.37992	6.34	-0.01208	0.564	5.12805
7.34	-0.74728	6.42	-0.19807	0.508	3.3014
7.73	-0.21675	6.53	0.11812	0.548	4.60445
7.8	-0.24307	6.77	0.07647	0.495	5.08045
8.01	-0.61708	6.68	-0.282	0.527	4.6699
7.68	-0.21675	6.5	0.09943	0.583	3.9678
7.55	-0.06653	6.4	-0.03343	0.562	4.50925
8	-0.37992	6.62	-0.31672	0.597	5.5386
7.85	-0.418	6.43	-0.16552	0.566	5.3244
7.16	-0.38923	6.08	0.033	0.506	5.134
8.49	-0.17083	7.18	0.10552	0.546	3.5632
7.38	-0.28675	6.09	-0.04792	0.534	3.59295
8.11	-0.42787	6.93	0.082	0.499	4.9436
8.09	0.44272	6.37	0.29368	0.523	3.56915
8.15	-0.36172	6.98	0.32287	0.537	4.50925
7.56	-0.418	6.26	-0.27367	0.552	5.6457
7.64	-0.51187	6.44	-0.14767	0.553	5.5386
7.64	-0.21675	6.43	-0.19128	0.519	3.52155
7.54	-0.12603	6.27	0.15207	0.566	4.2415
7.76	-0.31048	6.56	-0.11575	0.571	3.61675
7.61	-0.36172	6.42	-0.06087	0.541	3.80715
8.23	-0.18147	6.96	-0.03063	0.58	4.0868
7.71	-0.69352	6.7	0.38503	0.462	4.81865
8.37	-0.25	7.25	0.06072	0.539	4.7294
7.68	0.00123	6.4	-0.13647	0.544	5.1816
8.06	-0.38923	6.88	-0.18463	0.564	3.46205
7.53	-0.418	6.51	0.03727	0.512	4.8246
7.84	-0.51187	6.61	-0.17175	0.552	4.4795
8.09	-0.07843	6.8	0.17412	0.534	6.03245
7.27	-0.33547	6.09	-0.17812	0.525	4.47355
7.65	-0.42787	6.56	-0.05023	0.558	4.8127
7.81	-0.37992	6.53	-0.093	0.623	3.45015
7.86	-0.775	6.37	-0.42375	0.605	4.2891
7.65	-0.45832	6.52	-0.21207	0.597	5.35415
8.13	-0.00773	6.94	-0.08103	0.593	5.9194
7.83	-0.33547	6.52	-0.44503	0.562	4.08085
7.36	0.1	6.2	0.27492	0.53	5.3839
7.23	-0.138	6	0.11175	0.55	4.0035
7.53	0.27787	6.54	-0.09727	0.496	3.5513
7.63	-0.33547	6.51	-0.34423	0.583	4.4438
7.55	-0.30243	6.33	-0.15348	0.587	5.96105
7.86	-0.49003	6.65	-0.12072	0.531	3.66435
7.61	-0.34408	6.65	-0.08488	0.559	4.39025
7.42	-0.775	6.04	0.26575	0.56	5.58025
7.92	-0.20443	6.37	-0.02433	0.511	4.31885
7.84	-0.51187	6.58	-0.03847	0.546	4.97335
7.9	-0.47932	6.52	-0.17175	0.621	4.1939
7.69	-0.418	6.42	0.06583	0.507	3.8607
7.91	-0.45832	7.45	0.30327	0.554	4.48545
7.91	-0.61708	6.89	-0.15348	0.537	3.90235
7.73	-0.15123	6.47	-0.00473	0.536	3.2657
8.14	-0.59272	6.83	-0.36327	0.586	5.25895
7.54	-0.22312	6.32	0.01375	0.551	5.16375
7.61	-0.50088	6.17	-0.282	0.596	5.35415
7.5	-0.21052	6.32	-0.15348	0.505	2.6945
7.66	-0.53427	6.71	-0.22663	0.563	4.6461
8.43	0.14452	6.82	0.17412	0.476	4.94955
7.6	-0.418	6.55	-0.08887	0.511	5.61595
7.83	-0.22312	6.78	-0.00473	0.507	4.43785
8.03	-0.10888	6.94	0.19743	0.565	4.92575
7.59	-0.21052	6.34	-0.12583	0.532	4.36645
7.62	-0.012	6.23	0.04168	0.497	4.0987
8.03	-0.51187	6.77	-0.34423	0.574	3.25975
7.23	-0.39868	6.3	0.05575	0.517	4.9793
7.75	-0.138	6.51	-0.46687	0.614	4.04515
7.22	-0.35283	6.19	0.04623	0.626	5.1221
8.41	-0.28675	7.03	0.18952	0.577	4.9912
7.58	-0.36172	6.36	-0.18463	0.523	5.00905
7.98	-0.54568	6.74	-0.08103	0.518	4.83055
7.48	-0.40827	6.43	-0.16552	0.548	3.706
7.72	0.07312	6.52	0.07647	0.554	4.56875
7.88	0.07312	6.68	0.418	0.546	2.9682
8.28	-0.45832	7.05	-0.17175	0.565	5.5624
7.57	0.21172	6.21	0.24783	0.575	3.8607
8.13	-0.27912	6.97	-0.30783	0.575	5.37795
7.53	-0.17608	6.22	0.07108	0.483	5.3244
6.89	-0.36172	5.74	-0.29908	0.436	3.90235
7.88	-0.23628	6.51	0.02887	0.602	4.93765
7.96	-0.37075	6.79	0.02103	0.522	5.30655
7.79	-0.56892	6.47	-0.21207	0.582	5.13995
7.49	-0.46875	6.3	-0.29047	0.538	4.44975
7.96	-0.31867	6.46	-0.11575	0.599	5.5505
8.08	-0.09768	7.03	-0.05527	0.567	5.28275
7.69	-0.17083	6.39	-0.15348	0.582	4.7889
7.53	-0.23628	6.39	0.15207	0.53	4.8484
7.69	0.01075	6.4	0.02103	0.572	4.9317
7.99	-0.17083	6.97	0.06583	0.577	5.0507
8.15	-0.27912	6.9	0.082	0.579	5.1578
7.6	-0.43788	6.6	-0.03252	0.514	4.71155
7.22	-0.23628	6.15	-0.22663	0.513	4.0273
7.83	-0.70675	6.62	0.12463	0.551	3.1229
7.98	-0.26428	6.7	0.02103	0.592	3.36685
7.75	-0.187	6.49	0.18175	0.543	4.44975
8.23	-0.27163	7.08	0.01032	0.558	4.19985
7.56	-0.37075	6.39	-0.07375	0.555	3.45015
7.73	0.12163	6.55	0.15207	0.569	4.8127
7.57	-0.40827	6.31	-0.31672	0.542	5.43745
7.56	0.01075	6.16	-0.08103	0.563	3.79525
7.56	-0.38923	6.15	-0.07032	0.622	3.9202
7.58	-0.22312	6.34	-0.142	0.625	4.35455
7.74	-0.14227	6.24	0.07647	0.582	4.10465
7.83	-0.37075	6.57	-0.597	0.556	4.66395
7.5	-0.327	6.33	-0.19128	0.555	4.658
7.68	-0.69352	6.37	0.13128	0.554	3.74765
7.75	-0.21675	6.63	-0.06087	0.558	5.44935
7.63	-0.34408	6.5	0.02488	0.51	6.16335
7.18	-0.37075	6.05	0.01732	0.58	3.2776
8.1	-0.27163	6.72	-0.07375	0.553	5.13995
7.48	-0.27163	6.48	0.10552	0.556	4.0035
7.64	-0.00773	6.38	0.00087	0.514	3.11695
7.9	-0.24307	6.73	-0.142	0.57	4.28315
7.66	-0.28675	6.45	-0.17175	0.54	5.015
7.82	0.05443	6.56	-0.13647	0.571	3.9916
7.71	-0.36172	6.43	-0.27367	0.555	4.8841
8.01	-0.51187	6.76	-0.11092	0.585	4.8841
7.41	-0.37992	6.38	0.04623	0.546	5.4315
7.6	-0.36172	6.51	-0.19807	0.531	3.7536
7.89	-0.43788	6.67	-0.13647	0.526	5.03285
8.01	-0.28675	6.66	-0.002	0.523	3.33115
7.91	-0.44803	6.62	-0.22663	0.52	5.015
7.69	-0.22963	6.61	-0.08887	0.474	4.73535
7.4	-0.38923	6.03	-0.19128	0.557	4.58065
7.66	-0.35283	6.59	0.11812	0.509	3.4204
7.94	-0.02768	6.65	0.02488	0.552	3.0753
8.24	-0.45832	7	-0.04372	0.537	3.8845
7.36	-0.00332	6.49	0.145	0.558	4.0035
8.29	-0.26428	6.84	0.06072	0.552	3.9321
8.07	-0.22963	6.69	0.19743	0.518	4.6818
7.81	-0.42787	6.44	-0.10168	0.508	3.6108
7.59	-0.44803	6.29	-0.27367	0.601	4.9674
7.8	0.28788	6.27	0.30327	0.567	5.00905
7.99	0.19408	6.3	0.13807	0.52	4.87815
8.04	-0.40827	6.93	0.09348	0.539	3.33115
8.08	-0.27912	6.88	-0.52392	0.615	3.3371
8.09	-0.35283	6.86	-0.21207	0.547	5.08045
8.06	-0.56892	6.75	-0.15348	0.635	4.65205
7.77	-0.54568	6.69	0.07647	0.527	3.5751
7.63	-0.61708	6.51	-0.08887	0.588	5.79445
7.31	-0.54568	6.2	-0.05527	0.539	5.37795
7.78	-0.27163	6.68	-0.29047	0.613	4.69965
7.72	-0.29452	6.61	-0.30783	0.537	3.0872
7.62	-0.37992	6.63	0.04168	0.541	5.2054
7.64	-0.50088	6.36	-0.093	0.541	4.2058
7.47	-0.418	6.28	-0.27367	0.598	4.67585
7.45	-0.55723	6.34	-0.27367	0.557	4.8484
7.55	-0.327	6.36	-0.19128	0.571	3.7774
7.88	-0.43788	6.71	-0.03343	0.514	3.6822
8.37	-0.61708	7.24	-0.10623	0.535	4.08085
7.84	0.11428	6.45	-0.12072	0.581	3.3609
7.75	0.01075	6.57	0.04623	0.552	3.94995
7.37	-0.37075	6.36	-0.00732	0.497	4.2653
7.33	-0.327	6.24	0.05575	0.538	4.2534
7.55	-0.12988	6.24	-0.39288	0.498	5.1102
7.33	-0.43788	6.23	-0.03567	0.598	4.9793
7.28	0.02083	6.25	-0.597	0.531	3.30735
7.6	-0.187	6.5	-0.05527	0.489	5.08045
8.21	-0.03468	6.88	-0.19128	0.585	5.2411
7.37	-0.38923	6.31	-0.17175	0.565	2.59335
7.57	-0.29452	6.27	0.01032	0.489	2.9801
7.36	-0.54568	7.01	0.42927	0.606	5.0269
7.81	-0.20443	6.48	-0.12583	0.56	3.05745
7.96	-0.29452	6.77	-0.24175	0.565	5.0983
7.38	-0.12988	6.34	0.11175	0.461	5.5148
8.31	-0.28675	6.99	0.12463	0.58	4.90195
7.86	-0.16572	6.7	-0.21207	0.579	3.83095
7.34	-0.09075	6.08	0.17412	0.522	3.59295
7.51	-0.43788	6.43	-0.04792	0.576	4.6104
7.69	-0.78907	6.56	-0.17175	0.583	4.47355
7.6	-0.36172	6.15	-0.22663	0.58	5.56835
7.3	-0.28675	6.04	-0.00977	0.569	2.40295
8.1	0.05443	6.65	-0.08887	0.543	4.3129
8.15	-0.27912	6.69	-0.02153	0.61	5.7409
7.68	-0.22312	6.53	-0.03448	0.531	5.6576
7.98	-0.30243	6.71	-0.34423	0.545	3.944
7.84	-0.20443	6.51	0.12463	0.553	5.7409
7.71	-0.25	6.67	0.01375	0.518	4.91385
7.26	-0.18147	6.24	0.05575	0.521	2.8492
8.12	-0.36172	6.75	-0.06703	0.521	4.8722
7.78	-0.43788	6.51	-0.09727	0.555	3.89045
7.6	-0.23628	6.31	0.15207	0.556	4.09275
7.88	-0.12603	6.8	-0.01425	0.477	4.87815
7.75	-0.21675	6.57	0.04623	0.572	3.48585
7.83	-0.09075	6.71	0.09943	0.527	4.182
7.84	-0.42787	6.73	-0.05268	0.555	2.74805
7.41	-0.60483	6.45	-0.06388	0.507	5.17565
7.93	-0.49003	6.57	-0.01425	0.562	4.8008
7.3	-0.39868	6.12	-0.33492	0.576	5.36605
7.66	-0.42787	6.47	-0.205	0.587	4.3248
8.64	0.1	6.66	0.00703	0.469	6.28235
7.72	-0.49003	6.7	-0.08887	0.467	3.92615
7.9	-0.10027	6.65	-0.05023	0.538	3.4204
7.57	-0.37075	6.54	-0.205	0.518	3.53345
7.52	-0.50088	6.41	-0.00473	0.498	3.96185
8.17	-0.56892	6.97	-0.04372	0.582	4.9793
7.88	-0.22312	6.58	-0.15943	0.584	3.91425
7.49	-0.30243	6.46	0.05575	0.52	3.8607
7.67	-0.34408	6.55	0.09943	0.572	4.42
7.86	-0.55723	6.62	-0.142	0.528	3.0515
7.83	-0.31048	6.68	-0.08488	0.549	6.75835
7.59	-0.34408	6.29	0.09348	0.591	2.80755
7.64	-0.00773	6.59	0.15928	0.55	4.4676
7.59	-0.28675	6.26	-0.16552	0.612	4.69965
8	-0.42787	6.8	-0.16552	0.698	4.0273
7.94	-0.36172	6.55	-0.023	0.552	4.23555
7.43	-0.50088	6.27	-0.14767	0.551	4.3605
7.61	-0.46875	6.41	-0.01992	0.587	5.25895
7.99	-0.40827	6.86	-0.06703	0.59	4.8722
8.02	-0.53427	6.87	-0.00977	0.482	3.70005
7.46	-0.327	6.45	0.11812	0.535	4.96145
8.23	-0.81763	7.09	0.07647	0.525	5.25895
7.67	-0.28675	6.6	-0.15348	0.505	3.91425
7.4	-0.37992	6.17	-0.34423	0.589	3.62865
8.12	-0.37992	6.76	0.08767	0.547	4.79485
7.68	-0.523	6.53	0.09943	0.508	4.59255
7.93	-0.14227	6.58	0.09348	0.587	3.25975
7.91	-0.35283	6.81	-0.01208	0.538	6.08005
7.55	-0.29452	6.37	0.01375	0.508	5.08045
7.64	-0.47932	6.52	-0.08887	0.514	4.0392
7.65	-0.43788	6.46	-0.19128	0.577	5.2768
7.65	-0.20443	6.56	-0.24952	0.542	3.54535
8.11	-0.73363	6.93	-0.06087	0.547	3.41445
7.62	-0.47932	6.32	-0.39288	0.547	4.7651
7.47	-0.23628	6.33	-0.00732	0.521	4.72345
8.41	-0.37075	7.22	-0.01425	0.588	3.87855
7.46	-0.34408	6.51	0.11175	0.556	5.49695
7.82	-0.59272	6.82	0.08767	0.555	3.6822
7.15	-0.22312	5.62	-0.57208	0.525	3.5632
7.43	-0.29452	6.42	-0.13647	0.514	5.05665
7.55	-0.28675	6.45	-0.10168	0.567	5.1221
7.66	-0.16075	6.55	0.05575	0.543	4.91385
7.62	-0.14227	6.53	0.03727	0.549	4.24745
7.8	-0.21052	6.62	0.00087	0.565	5.12805
7.53	-0.51187	6.38	-0.22663	0.61	4.81865
7.86	-0.27912	6.49	-0.00473	0.614	4.30695
7.71	-0.61708	6.57	-0.33492	0.544	4.15225
7.49	-0.27163	6.31	-0.16552	0.525	3.84285
7.75	-0.47932	6.6	-0.002	0.512	3.02175
8.16	-0.27912	6.94	0.11812	0.555	5.31845
7.68	-0.27163	6.28	-0.07732	0.573	5.09235
7.88	-0.22312	6.54	0.082	0.588	3.87855
7.07	-1.13403	6.45	-0.15943	0.55	2.8611
7.42	-0.35283	6.49	-0.17812	0.552	3.9202
8.01	-0.17608	6.87	0.09943	0.526	4.0511
8.2	-0.25707	7.03	-0.03007	0.6	3.5394
7.8	-0.25707	6.62	0.09348	0.495	4.43785
7.41	-0.31867	6.03	-0.21928	0.614	4.7532
7.87	-0.418	6.87	-0.55983	0.544	4.301
7.26	-0.33547	6.02	-0.093	0.56	2.84325
7.62	0.037	6.28	-0.04372	0.594	5.0388
8.17	-0.418	6.75	0.07108	0.622	5.015
7.77	-0.37075	6.43	-0.05527	0.556	4.44975
7.64	-0.327	6.46	0.19743	0.503	4.86625
8.03	-0.082	6.85	-0.00977	0.524	3.55725
7.93	-0.53427	6.84	-0.08103	0.55	3.8607
7.49	-0.45832	6.35	-0.11092	0.583	5.18755
8.06	-0.37075	6.66	-0.05023	0.577	2.70045
8.39	-0.15123	7.17	0.082	0.559	5.9432
7.55	-0.31867	6.47	0.02887	0.548	3.0515
7.87	-0.62947	6.68	-0.24952	0.513	4.7413
7.49	-0.25	6.57	-0.07375	0.538	5.02095
7.7	-0.012	6.59	0.222	0.528	4.6342
8.17	0.06675	6.82	0.26575	0.662	2.97415
7.92	-0.03468	6.37	0.07108	0.514	4.063
7.55	0.30832	6.26	0.36375	0.557	5.31845
7.58	0.22992	6.57	0.27492	0.562	3.39065
7.74	-0.187	6.69	-0.12583	0.537	3.9559
7.71	-0.327	6.51	-0.11575	0.565	4.2415
7.91	-0.42787	6.64	-0.12583	0.543	4.7175
7.66	-0.58075	6.51	0.01732	0.528	4.61635
8.08	-0.418	6.94	-0.13647	0.523	5.04475
7.86	0.00592	6.61	-0.142	0.597	4.09275
8.07	-0.19267	6.65	0.08767	0.613	5.491
7.95	-0.22312	6.63	0.11812	0.576	6.2764
7.89	-0.44803	6.68	0.02103	0.542	3.93805
7.82	-0.418	6.63	-0.08887	0.54	4.72345
7.69	-0.46875	6.57	-0.41332	0.613	3.0515
7.51	-0.70675	6.4	-0.17812	0.574	4.48545
7.22	-0.42787	5.76	-0.597	0.506	4.7651
7.44	-0.66748	6.48	-0.06087	0.541	5.11615
7.56	-0.37992	6.24	-0.142	0.699	5.3125
7.4	-0.25707	6.17	-0.08103	0.589	3.79525
7.56	-0.38923	6.29	-0.24175	0.525	5.6219
7.59	-0.327	6.34	0.13807	0.612	5.91345
7.73	-0.15592	6.47	-0.12072	0.516	4.5033
7.49	-0.46875	6.36	-0.23412	0.577	3.1467
7.61	-0.56892	6.41	-0.34423	0.578	3.93805
8.13	-0.43788	6.61	0.08767	0.565	5.17565
7.73	-0.39868	6.53	0.082	0.572	3.6703
8.16	-0.24307	6.83	-0.02657	0.547	5.25895
7.48	-0.40827	6.38	-0.08887	0.503	4.5033
7.1	-0.22963	5.96	-0.037	0.495	4.8008
7.69	-0.26428	6.76	0.32287	0.566	3.10505
7.96	-0.01613	6.66	-0.39288	0.63	4.301
8.43	-0.30243	7.16	0.05092	0.54	5.41365
8.19	-0.27163	7.07	-0.205	0.56	3.0872
7.72	-0.37992	6.44	-0.27367	0.509	5.0031
7.97	-0.49003	6.96	-0.13108	0.57	5.4434
7.31	-0.103	6.19	0.33288	0.584	5.1459
7.64	-0.138	6.41	-0.40303	0.515	4.0987
8.15	-0.27912	6.89	0.04168	0.583	3.7298
7.74	-0.18147	6.52	-0.02552	0.5	3.9916
8.02	-0.12988	6.76	0.06583	0.559	3.36685
7.83	-0.55723	6.67	-0.77263	0.623	3.4918
7.81	-0.418	6.65	0.00703	0.524	4.72345
7.74	-0.187	6.7	0.082	0.576	4.9436
7.85	-0.38923	6.72	-0.282	0.521	4.6223
8.13	-0.50088	6.99	-0.19128	0.487	4.28315
7.5	-0.19848	6.3	-0.03175	0.567	5.3958
7.85	-0.44803	6.76	0.00703	0.53	3.40255
7.24	-0.17608	6.07	0.00388	0.571	3.6703
7.71	-0.21052	6.37	-0.15348	0.567	4.77105
7.34	-0.24307	6.35	0.13128	0.496	3.67625
8.39	-0.37075	7.23	0.04168	0.582	3.5394
7.79	-0.33547	6.66	-0.25743	0.537	3.42635
7.04	-0.31867	5.99	0.13128	0.55	3.92615
7.15	-0.43788	5.93	-0.04183	0.558	4.4914
7.57	-0.28675	6.39	-0.19128	0.584	4.92575
8.14	-0.21675	7.06	-0.02433	0.511	5.4434
7.74	-0.42787	6.46	-0.06087	0.551	5.19945
8.44	-0.523	7.16	0.04168	0.537	4.8008
7.68	-0.24307	6.56	-0.11575	0.561	3.5632
7.94	-0.34408	6.67	-0.15348	0.543	5.3125
7.58	-0.46875	6.31	-0.05268	0.533	3.2181
7.55	-0.23628	6.34	-0.15943	0.485	3.45015
8.05	-0.40827	7.03	-0.08488	0.532	5.015
7.81	-0.31867	6.59	0.13128	0.53	5.3482
7.06	-0.45832	6.02	-0.12583	0.538	3.53345
7.57	-0.65467	6.42	-0.22663	0.564	3.20025
7.75	-1.11688	6.87	0.17412	0.496	4.3962
7.96	-0.37075	6.77	0.03727	0.564	4.90195
7.83	-0.16572	6.59	-0.142	0.543	5.2173
7.56	-0.30243	6.49	-0.10168	0.558	3.0991
8.06	-0.59272	6.77	-0.41332	0.597	4.2653
8.02	-0.31048	6.72	0.02103	0.559	3.80715
7.79	-0.34408	6.8	-0.26548	0.51	3.80715
7.8	-0.28675	6.67	0.145	0.546	4.81865
8.35	-0.418	7.14	0.07108	0.523	3.24785
7.74	-0.27163	6.44	0.12463	0.524	4.99715
8.25	-0.37992	7.05	-0.14767	0.543	3.40255
7.92	-0.418	6.67	-0.21928	0.561	4.55685
7.7	-0.327	6.51	0.02887	0.539	5.17565
8.02	-0.68043	6.82	0.03727	0.53	5.19945
7.85	-0.33547	6.72	-0.373	0.539	5.8242
7.9	-0.22963	6.75	0.01375	0.55	4.29505
7.28	-0.19267	6.12	-0.10168	0.542	4.27125
7.65	-0.51187	6.4	-0.13647	0.592	4.5985
7.39	-0.36172	6.38	-0.093	0.537	3.05745
7.52	-0.25707	6.28	0.12463	0.555	5.4315
7.97	-0.24307	7.17	0.23908	0.521	3.94995
8.32	-0.27163	7	-0.12583	0.569	5.5505
7.32	-0.21675	6.09	0.01032	0.581	4.65205
7.4	-0.17608	6.46	0.19743	0.551	4.68775
7.75	-0.523	6.45	-0.05268	0.532	5.134
7.86	-0.187	6.77	-0.373	0.563	5.09235
7.6	-0.58075	6.57	-0.22663	0.515	3.41445
7.3	-0.43788	6.14	-0.142	0.531	3.35495
7.52	-0.35283	6.46	-0.07375	0.567	3.28355
7.59	-0.53427	6.45	-0.30783	0.544	4.43785
8.11	-0.08683	6.52	-0.08887	0.463	4.3367
8.23	-0.11203	7.23	0.11175	0.552	5.56835
7.89	-0.29452	6.87	-0.01425	0.555	5.3839
7.93	-0.04413	6.67	0.01032	0.539	4.15225
7.97	-0.07157	6.78	-0.09727	0.559	5.015
7.93	-0.33547	6.53	0.19743	0.578	3.8369
8.15	-1.18632	6.75	-0.08887	0.653	4.65205
7.78	-0.55723	6.71	-0.17812	0.53	3.8845
7.56	-0.23628	6.37	-0.21207	0.556	3.7417
7.58	-0.09523	6.7	0.37432	0.484	4.74725
7.8	-0.39868	6.74	-0.15943	0.539	5.46125
7.27	-0.18147	6.29	-0.13108	0.526	4.19985
7.65	-0.327	6.42	-0.10623	0.54	4.18795
7.27	-0.23628	6.24	-0.478	0.539	4.4676
7.66	-0.45832	6.59	-0.13108	0.514	5.29465
7.84	-0.42787	6.84	-0.18463	0.535	4.61635
7.43	-0.19848	6.22	-0.02657	0.547	4.9079
7.82	-0.22312	6.83	0.01375	0.551	6.1574
7.48	-0.15592	6.34	-0.01208	0.556	4.4676
7.77	-0.33547	6.59	0.07647	0.609	4.3486
7.87	-0.47932	6.84	-0.13647	0.488	5.44935
7.51	-0.16075	6.42	0.00703	0.503	5.09235
7.85	-0.047	6.59	-0.24952	0.547	5.372
8.03	-0.31048	6.89	-0.08488	0.517	4.98525
7.36	-0.47932	6.25	-0.11575	0.536	4.67585
7.78	-0.37075	6.62	-0.11092	0.612	4.0868
7.66	-0.44803	6.57	0.05092	0.51	4.85435
7.65	-0.06317	6.67	0.09348	0.527	4.3724
7.18	-0.642	6.01	-0.08103	0.569	5.253
7.48	-0.20443	6.21	0.00087	0.506	3.40255
7.54	-0.76107	6.28	-0.81652	0.524	2.83135
7.65	-0.16075	6.27	-0.08103	0.555	3.2657
7.68	-0.81763	6.73	-0.24952	0.512	4.658
7.36	-0.21675	6.19	-0.06087	0.605	4.02135
7.82	-0.42787	6.79	-0.01208	0.506	4.9555
7.56	-0.29452	6.37	0.09348	0.542	4.11655
7.7	-0.14227	6.69	0.145	0.606	5.0507
7.88	-0.66748	6.7	-0.30783	0.582	5.05665
7.45	0.27787	6.06	0.28423	0.596	4.28315
7.7	-0.26428	6.55	-0.14767	0.523	3.3133
7.3	-0.36172	6.08	-0.00473	0.569	4.09275
7.94	-0.14227	6.6	0.222	0.538	4.5747
7.54	-0.523	5.84	-0.48927	0.571	5.62785
7.83	-0.34408	6.67	-0.03028	0.526	6.22285
7.71	-0.24307	6.54	-0.42375	0.589	5.3601
7.21	-0.523	6.11	-0.21928	0.549	4.6937
8.16	-0.16075	6.87	-0.02153	0.583	5.2173
7.72	-0.16572	6.71	0.13807	0.528	4.92575
7.76	-0.28675	6.43	-0.04575	0.574	4.8365
7.67	-0.21052	6.56	0.00087	0.531	4.80675
7.86	-0.35283	6.88	0.07647	0.497	4.9793
7.65	-0.45832	6.36	-0.093	0.559	5.6695
7.7	-0.19267	6.66	0.082	0.554	4.78295
7.7	-0.60483	6.68	0.02103	0.536	2.75995
7.79	-0.28675	6.35	-0.02825	0.548	4.37835
7.9	-0.02012	6.72	0.01032	0.575	4.4557
7.23	-0.17608	6.06	0.04623	0.492	2.6469
7.52	-0.29452	6.46	0.09348	0.529	6.2764
7.62	-0.16572	6.42	-0.25743	0.593	5.75875
7.35	-0.22963	6.17	-0.01208	0.515	5.60405
7.67	-0.10587	6.39	0.19743	0.576	5.19945
7.9	-0.39868	6.41	-0.32575	0.614	4.5866
7.61	-0.20443	6.49	-0.04372	0.546	5.1697
7.49	-0.05232	6.08	-0.26548	0.604	4.1463
7.51	-0.523	6.28	-0.22663	0.506	5.4672
8.01	-0.42787	6.74	0.25672	0.573	5.52075
7.72	-0.35283	6.34	-0.19807	0.593	4.64015
7.86	-0.33547	6.56	-0.30783	0.588	5.5624
7.91	-0.10027	6.74	0.082	0.525	2.9682
7.56	-0.51187	6.37	-0.07375	0.524	3.5989
7.63	-0.37075	6.55	-0.19807	0.595	5.21135
7.77	-0.37992	6.6	0.09943	0.552	5.19945
7.69	-0.19848	6.43	-0.16552	0.564	4.61635
7.61	-0.46875	6.57	-0.17812	0.601	4.2772
7.75	0.01572	6.61	-0.04792	0.577	4.3248
7.81	-0.187	6.61	0.082	0.514	5.74685
7.67	-0.08508	6.7	0.15928	0.545	5.17565
7.47	-0.17083	6.36	-0.19128	0.514	2.78375
7.51	-0.29452	6.48	-0.09727	0.507	5.2173
8.16	-0.21675	7.05	-0.01628	0.53	4.03325
7.64	-0.43788	6.37	-0.04575	0.608	4.658
7.66	-0.24307	6.51	0.01032	0.549	3.28355
7.47	-0.27912	6.49	0.01375	0.53	5.44935
7.88	-0.36172	7.05	0.18175	0.511	3.99755
8.43	-0.06317	7.11	-0.29908	0.605	5.23515
7.53	-0.38923	6.37	0.06072	0.501	5.2292
7.58	-0.46875	6.24	0.03727	0.519	4.27125
7.67	-0.39868	6.56	-0.78712	0.555	3.6822
7.56	-0.418	6.27	-0.17175	0.515	5.0745
8.24	-0.43788	6.88	-0.19807	0.585	5.27085
7.74	-0.20443	6.78	0.27492	0.484	4.60445
7.97	-0.13387	6.78	-0.01817	0.593	3.86665
7.72	-0.45832	6.64	-0.07732	0.577	4.50925
7.88	-0.28675	6.74	-0.10168	0.552	5.5981
7.59	-0.327	6.52	-0.01425	0.552	4.74725
7.81	0.21172	6.65	0.32287	0.504	5.1221
8.16	0.36187	6.96	0.418	0.468	4.81865
7.48	-0.21675	6.38	-0.21207	0.54	2.754
7.93	-0.15123	6.63	0.26575	0.551	4.66395
7.59	-0.06933	6.5	-0.01208	0.566	5.5505
8.03	-0.26428	6.9	-0.205	0.528	4.12845
8.2	-0.33547	6.93	-0.06388	0.549	4.84245
7.54	-0.25707	6.58	0.05575	0.531	3.54535
7.61	-0.35283	6.67	0.07647	0.523	4.67585
7.95	-0.09523	6.71	0.01375	0.587	4.66395
7.89	-0.20443	6.74	0.15928	0.557	5.31845
7.93	-0.12232	6.79	0.19743	0.523	3.77145
7.56	0.037	6.45	0.20548	0.514	4.2891
8.11	-0.27163	6.89	-0.16552	0.603	4.50925
7.4	0.00592	6.4	0.09943	0.535	3.37875
7.72	-0.31048	6.6	0.12463	0.503	4.80675
7.79	-0.39868	6.72	-0.05527	0.499	2.7778
7.63	-0.418	6.64	0.17412	0.511	3.70005
8.07	-0.37992	6.56	0.033	0.514	3.86665
7.73	-0.15123	6.68	0.01732	0.505	4.71155
7.48	-0.40827	6.32	-0.02153	0.563	3.7536
7.69	-0.42787	6.57	-0.24175	0.526	4.83055
7.99	-0.38923	6.87	-0.12583	0.579	3.60485
7.55	-0.21052	6.46	0.13128	0.512	5.61
8.1	-0.27163	6.93	-0.33492	0.561	4.03325
8.02	0.02083	6.96	-0.09727	0.554	5.1816
7.75	-0.65467	6.68	0.05092	0.562	3.75955
7.72	-0.43788	6.53	-0.38287	0.572	4.56875
7.6	-0.39868	6.66	-0.12583	0.556	5.22325
7.96	-0.46875	6.78	0.08767	0.524	2.83135
7.74	-0.10587	6.49	-0.03448	0.56	3.3966
7.41	-0.19848	6.39	0.08767	0.558	4.73535
7.65	-0.53427	6.45	-0.19128	0.563	3.53345
8.2	0.53043	6.45	0.537	0.676	3.6465
7.51	-0.17608	6.53	0.06583	0.495	5.7528
8.07	-0.28675	6.65	0.09348	0.612	5.015
8.37	0.03147	6.25	-0.15943	0.494	5.37795
7.81	-0.02397	6.63	-0.25743	0.542	4.658
7.59	-0.523	6.62	-0.08488	0.502	4.36645
7.97	-0.31867	6.68	-0.31672	0.568	3.56915
7.66	-0.16572	6.36	0.02488	0.554	4.66395
7.71	0.00123	6.43	0.25672	0.525	4.5985
8.07	-0.138	6.77	0.13807	0.555	5.372
7.85	-0.17083	6.61	0.09943	0.564	3.9678
8.18	-0.40827	6.71	-0.50068	0.621	3.24785
7.95	-0.08067	6.62	0.24783	0.575	4.6937
8.44	0.19408	6.79	0.11175	0.547	4.3486
7.66	-0.33547	6.43	-0.01992	0.506	4.73535
7.81	-0.45832	6.66	0.02103	0.59	4.56875
7.61	-0.49003	6.6	0.15207	0.548	3.4204
7.49	-0.42787	6.11	-0.09727	0.592	4.896
7.33	-0.20443	6.12	0.08767	0.566	4.55685
7.86	-0.39868	6.74	-0.18463	0.552	3.86665
7.82	-0.53427	6.53	0.00087	0.549	3.96185
7.87	-0.70675	6.56	-0.15943	0.617	3.55725
7.22	-0.17083	6.26	0.05092	0.504	4.65205
7.83	-0.78907	6.69	-0.06087	0.514	4.30695
7.59	-0.44803	6.5	-0.18463	0.554	4.64015
7.68	-0.56892	6.57	-0.058	0.534	4.91385
7.79	-0.51187	6.83	-0.14767	0.44	4.29505
7.47	-0.46875	6.48	-0.037	0.527	4.55685
8.19	-0.24307	6.9	-0.21207	0.593	4.27125
8.18	-0.34408	6.92	-0.058	0.484	5.9908
7.85	-0.27163	6.68	-0.07032	0.471	4.3248
8.2	-0.55723	6.75	-0.34423	0.61	2.4446
7.34	-0.12988	6.22	-0.002	0.544	4.44975
7.16	-0.25707	6.06	-0.06388	0.515	3.0634
7.78	-0.33547	6.5	-0.30783	0.512	4.50925
8.12	-0.47932	6.68	0.15207	0.583	4.91385
7.74	-0.83212	6.46	0.04168	0.536	5.4315
7.62	-0.17608	6.61	0.07108	0.53	5.59215
8	-0.18147	6.84	-0.06703	0.55	5.4553
7.28	-0.50088	6.15	-0.00977	0.478	4.90195
7.83	-0.29452	6.4	0.09943	0.539	4.8603
7.6	-0.523	6.36	-0.30783	0.525	5.0388
7.31	-0.66748	6.49	0.18952	0.529	3.8488
7.72	-0.35283	6.46	-0.11092	0.585	4.72345
7.66	-0.25	6.61	-0.01817	0.506	5.41365
7.75	-0.46875	6.71	0.08767	0.516	5.0031
8.19	0.16048	6.79	-0.78712	0.579	2.89085
7.8	-0.35283	6.68	0.082	0.563	3.98565
7.44	-0.89148	6.35	0.15207	0.52	3.34305
7.62	-0.37992	6.39	0.033	0.589	4.4795
7.84	-0.22963	6.88	-0.01425	0.526	4.30695
8.09	-0.49003	6.92	-0.17812	0.537	3.24785
7.34	-0.19848	6.17	-0.13647	0.519	4.23555
8.06	-0.10888	6.74	-0.15348	0.52	5.6338
7.77	-0.21675	6.61	0.10552	0.564	4.49735
7.9	-0.24307	6.66	-0.15348	0.563	4.62825
8.29	-0.47932	7.02	0.10552	0.54	5.6933
7.22	-0.26428	6.19	-0.22663	0.565	3.4799
7.73	-0.14668	6.41	0.082	0.636	4.4319
7.8	-0.46875	6.64	0.033	0.556	5.54455
7.6	-0.42787	6.31	-0.13108	0.519	4.75915
7.82	-0.37075	6.68	-0.25743	0.565	4.3486
7.83	-0.642	6.81	0.06072	0.522	4.2296
7.42	-0.70675	6.26	-0.04792	0.579	4.0868
7.59	0.177	6.36	0.23047	0.538	3.8845
7.59	-0.44803	6.46	-0.14767	0.494	4.35455
7.42	-0.418	6.25	0.08767	0.539	4.9793
7.03	-0.50088	6.49	0.35332	0.585	4.0392
8.04	-0.23628	6.94	-0.093	0.522	4.37835
7.68	-0.59272	6.63	-0.205	0.534	5.3244
8.14	-0.37075	7.03	0.06072	0.523	4.44975
7.61	-0.38923	6.46	-0.002	0.473	5.8956
8.1	-0.44803	6.89	-0.373	0.535	5.5624
8.14	-0.38923	6.74	-0.11092	0.576	4.89005
7.37	0.06052	6.21	0.11175	0.491	4.2177
7.84	-0.51187	6.75	0.26575	0.599	4.5628
7.56	-0.49003	6.46	-0.14767	0.509	5.2054
7.48	-0.65467	6.28	-0.03567	0.569	4.10465
7.42	0.25827	6.26	-0.60967	0.515	4.22365
8	-0.33547	6.59	-0.10623	0.551	4.80675
7.6	-0.19267	6.44	-0.21207	0.574	5.0388
7.71	-0.03797	6.67	0.07647	0.488	4.8008
7.58	-0.31048	6.41	-0.002	0.536	3.10505
8.03	-0.28675	6.81	-0.43432	0.557	5.25895
8.15	-0.34408	6.77	-0.24952	0.598	2.7659
7.88	0.02608	6.64	0.07647	0.534	4.896
7.67	-0.22963	6.46	0.11812	0.567	5.0745
7.63	-0.25	6.47	-0.11092	0.597	5.42555
7.69	-0.21052	6.69	0.00703	0.508	3.3252
7.71	-0.27912	6.67	0.16663	0.52	5.3363
7.97	-0.70675	6.8	-0.02153	0.525	3.56915
8.19	-0.72012	6.97	-0.07032	0.557	3.825
7.99	-0.23628	6.59	-0.21207	0.596	4.7413
7.63	-0.27163	6.63	-0.002	0.507	3.5632
7.57	-0.33547	6.51	-0.05268	0.53	5.21135
7.94	-0.19848	6.77	-0.02153	0.566	4.41405
7.53	-0.33547	6.38	-0.023	0.529	4.67585
7.54	-0.27912	6.35	0.00388	0.587	5.0864
7.74	-0.47932	6.71	-0.01628	0.576	5.6695
7.99	-0.15123	6.66	0.09943	0.517	4.69965
7.4	-0.21052	6.42	0.07108	0.514	4.1463
8.05	-0.28675	6.84	-0.27367	0.55	5.6933
7.9	0.22075	6.07	0.11812	0.479	4.18795
7.7	-0.44803	6.54	-0.01628	0.551	4.6937
8	-0.37075	6.79	0.02103	0.554	3.9083
8.05	-0.47932	6.82	0.04623	0.511	3.94995
7.91	-0.418	6.48	0.04168	0.616	3.97375
7.96	-0.187	6.68	-0.04575	0.515	4.8603
7.33	-0.00773	6.17	-0.00473	0.543	5.1102
7.9	-0.28675	6.68	-0.14767	0.559	4.2653
7.98	-0.58075	6.84	-0.19807	0.501	3.9083
7.9	-0.35283	6.65	-0.002	0.604	4.17605
7.61	-0.42787	6.42	-0.07732	0.508	3.7774
7.56	-0.38923	6.45	-0.29047	0.543	2.71235
7.19	0.10707	6.06	0.05092	0.595	5.10425
7.76	-0.44803	6.7	0.02887	0.508	4.7651
7.96	-0.60483	6.69	-0.14767	0.508	4.54495
7.47	-0.37992	6.14	-0.36327	0.544	5.05665
7.5	-0.27163	6.36	-0.21928	0.543	4.92575
7.57	-0.09523	6.3	-0.02153	0.613	3.0872
8.04	-0.36172	7	0.05575	0.54	3.72385
7.63	-0.27912	6.57	-0.093	0.571	6.15145
7.7	-0.56892	6.6	0.00388	0.551	4.3129
7.88	-0.35283	6.85	0.07647	0.531	3.70005
7.85	-0.27163	6.56	-0.05023	0.581	4.10465
7.61	-0.42787	6.35	-0.13647	0.551	2.8492
7.68	0.14452	6.38	0.313	0.627	3.4442
7.47	0.00592	6.26	-0.26548	0.61	2.159
7.69	-0.40827	6.27	-0.01992	0.594	4.7294
7.67	-0.29452	6.44	-0.17812	0.561	4.5033
7.35	-0.49003	6.25	-0.21207	0.528	4.7651
7.99	-0.16075	6.58	-0.17812	0.531	3.468
7.93	-0.34408	6.74	0.04168	0.513	4.79485
7.66	-0.523	6.54	-0.142	0.534	4.5509
7.77	-0.22312	6.2	-0.12583	0.631	4.7651
7.38	-0.33547	6.28	-0.18463	0.566	3.7655
8.3	-0.35283	6.95	-0.19807	0.579	4.7651
8.38	0.50467	7.04	0.24783	0.565	3.47395
8.35	-0.45832	7.09	0.02488	0.518	5.08045
7.52	-0.20443	6.41	0.18175	0.575	4.96145
7.65	-0.55723	6.41	0.05092	0.516	3.3847
7.72	-0.45832	6.75	0.06072	0.518	5.2173
8.01	-0.523	6.7	-0.05268	0.559	2.71235
7.62	-0.47932	6.37	-0.25743	0.587	4.8603
7.83	-0.30243	6.87	0.02887	0.455	5.29465
7.75	-0.21675	6.69	0.07647	0.537	5.0031
7.76	-0.51187	6.54	-0.22663	0.603	3.5989
7.37	-0.39868	6.35	-0.10623	0.524	4.6104
7.61	-0.51187	6.55	-0.24175	0.509	5.2411
7.36	-0.27163	6.11	-0.21207	0.531	4.16415
8.19	0.31875	6.26	0.01375	0.413	5.18755
7.73	-0.34408	6.42	0.23047	0.567	4.75915
7.56	-0.31867	6.25	0.13807	0.599	5.11615
7.59	-0.31048	6.33	-0.09727	0.563	5.25895
8.38	0.47947	6.28	-0.52392	0.577	4.301
7.26	-0.22963	6.18	-0.05527	0.54	3.7298
7.52	-0.19267	6.21	0.17412	0.555	3.2181
8.07	-0.43788	6.99	0.10552	0.53	5.0626
7.57	-0.18147	6.64	0.05092	0.551	5.848
8.22	-0.187	7.23	0.26575	0.577	4.4081
8.06	0.492	6.62	0.40687	0.726	4.2058
7.55	-0.07948	6.32	0.20548	0.565	4.40215
8.02	0.29803	6.82	0.40687	0.526	4.55685
7.58	-0.34408	6.38	-0.08103	0.554	5.1697
7.47	-0.23628	6.19	0.01032	0.512	5.1459
7.49	-0.13387	6.54	0.09943	0.483	4.93765
7.23	-0.47932	6.05	-0.17175	0.536	5.05665
7.54	-0.50088	6.41	-0.21928	0.54	5.5148
7.47	-0.44803	6.36	-0.04183	0.59	5.36605
8.04	-0.09768	6.92	0.01032	0.532	4.2653
7.94	-0.38923	6.81	-0.29047	0.548	4.182
8.53	0.43075	6.54	-0.10623	0.507	3.7655
7.71	-0.38923	6.68	-0.00473	0.512	3.31925
8.3	-0.30243	6.94	0.082	0.58	3.7536
8.03	-0.39868	6.75	-0.21928	0.578	2.93845
7.36	-0.36172	6.33	-0.10168	0.571	4.2653
7.71	-0.29452	6.69	-0.10623	0.639	3.08125
7.56	-0.47932	6.39	-0.19128	0.539	4.31885
7.93	0.12163	6.67	0.26575	0.523	4.5271
7.5	-0.34408	6.51	0.02887	0.476	4.12845
7.43	-0.22312	6.38	-0.00977	0.564	3.58105
7.59	0.05443	6.25	-0.023	0.606	6.0741
7.59	-0.327	6.49	0.04623	0.584	4.22365
7.32	-0.28675	6.14	0.08767	0.528	3.40255
7.73	-0.69352	6.75	0.33288	0.544	5.1935
7.32	-0.33547	5.97	-0.05527	0.601	3.11695
7.69	-0.187	6.3	0.18952	0.59	5.1697
7.78	-0.25707	6.54	-0.02748	0.589	5.94915
7.91	-0.327	6.81	-0.08488	0.573	5.40175
7.55	-0.58075	6.31	-0.26548	0.552	5.0031
7.82	-0.49003	6.79	-0.05527	0.501	5.31845
7.82	-0.43788	6.86	0.06583	0.505	4.61635
7.63	-0.45832	6.49	-0.17812	0.57	4.658
8.11	-0.27912	6.94	-0.22663	0.498	4.2653
7.91	-0.62947	6.68	-0.08887	0.554	4.5985
7.5	-0.33547	6.28	-0.24175	0.551	4.8722
7.78	-0.30243	6.59	0.25672	0.507	5.3244
7.64	-0.43788	6.34	-0.205	0.499	4.7175
7.64	-0.05232	6.5	0.26575	0.47	3.97375
7.8	-0.19267	6.58	0.02103	0.57	4.1701
7.74	-0.24307	6.51	-0.01208	0.551	4.80675
7.42	-0.25707	6.17	-0.07732	0.519	4.05705
8.02	-0.42787	6.89	-0.01425	0.59	4.2058
7.55	-0.31048	6.31	-0.21928	0.541	4.71155
7.64	-0.42787	6.43	-0.07732	0.572	5.1578
7.89	-0.23628	6.51	-0.15943	0.575	4.8841
7.76	-0.21675	6.6	0.222	0.532	5.1697
7.65	-0.17608	6.29	-0.15348	0.576	4.64015
7.71	-0.26428	6.69	0.07647	0.558	5.42555
7.63	-0.68043	6.41	-0.06388	0.528	3.1586
7.53	-0.187	6.64	0.08767	0.526	5.86585
8.04	-1.01692	6.67	0.313	0.613	3.7298
7.11	-0.31048	5.97	0.00388	0.543	4.4795
8.3	-0.01613	7.14	-0.22663	0.537	5.0983
7.74	-0.012	6.45	0.36375	0.546	4.92575
8.22	0.32932	6.79	0.36375	0.61	4.28315
7.24	-0.22963	6.1	-0.07732	0.631	2.4803
7.56	-0.37992	6.4	-0.13108	0.547	4.8008
8.34	-0.61708	7.04	-0.11092	0.577	4.658
7.83	-0.50088	6.6	-0.17812	0.583	3.8845
7.56	-0.07612	6.4	-0.03252	0.54	2.6707
7.69	-0.22963	6.59	-0.10623	0.55	4.68775
7.55	-0.21675	6.63	0.27492	0.55	3.6465
7.11	-0.42787	6.03	-0.19128	0.538	3.7298
7.74	-0.44803	6.61	-0.205	0.575	5.1935
7.72	-0.775	6.61	0.04623	0.564	4.6818
7.83	-0.39868	6.69	-0.373	0.554	6.11575
7.81	-0.05925	6.63	0.02887	0.511	4.52115
7.62	-0.30243	6.44	0.40687	0.517	5.72305
7.41	-0.17608	6.32	0.27492	0.609	4.6699
7.84	-0.45832	6.51	0.07647	0.583	2.65285
7.7	-0.047	6.37	0.11812	0.546	5.0507
7.63	-0.31867	6.41	0.02887	0.581	4.1106
6.88	0.00592	5.62	-0.36327	0.457	4.658
7.7	-0.02397	6.41	0.06072	0.589	6.3121
8.19	-0.37992	6.89	0.02488	0.529	5.253
7.88	-0.523	6.76	-0.03567	0.577	4.7889
7.55	-0.27163	6.42	0.00703	0.496	4.3605
7.78	-0.418	6.73	-0.27367	0.545	5.08045
8.02	-0.05232	6.77	0.17412	0.533	5.35415
7.77	-0.43788	6.68	0.15207	0.536	3.61675
8.03	-0.31867	6.58	-0.19807	0.603	5.61
7.61	-0.59272	6.59	-0.25743	0.585	4.44975
8.28	0.07312	6.85	-0.16552	0.578	3.3014
7.91	-0.31048	6.66	0.08767	0.551	5.84205
7.55	0.28788	6.36	0.39588	0.589	4.39025
7.36	-0.03468	6.46	0.25672	0.529	4.8484
8.09	-0.84675	6.87	0.23047	0.516	5.015
7.89	-0.31867	6.59	-0.17812	0.546	5.134
8.5	0.02608	7.1	0.033	0.523	4.99715
7.67	-0.25	6.63	0.01732	0.511	5.04475
7.55	-0.45832	6.34	-0.21928	0.55	4.0749
7.68	-0.30243	6.55	-0.16552	0.591	3.468
7.06	-0.33547	6	0.07647	0.51	4.42
7.74	-0.28675	6.61	0.07647	0.562	5.13995
7.95	-0.10027	6.61	-0.10623	0.561	4.063
7.79	-0.42787	6.35	-0.19807	0.599	5.47315
7.89	-0.44803	6.74	-0.01628	0.547	5.33035
7.99	-0.49003	6.88	0.12463	0.519	5.5267
8.41	-0.43788	6.88	-0.10623	0.539	4.8246
7.53	-0.55723	6.26	0.26575	0.587	3.5751
7.65	-0.35283	6.46	-0.25743	0.573	4.79485
7.29	-0.17083	6.02	0.10552	0.568	5.3006
7.69	-0.51187	6.62	0.39588	0.543	4.75915
7.44	0.38427	5.86	-0.19807	0.549	4.42
7.9	-0.50088	6.78	-0.29908	0.487	4.99715
7.9	-0.13387	6.67	0.39588	0.556	4.0035
7.56	-0.15123	6.3	0.29368	0.551	4.7294
7.91	0.04267	6.59	0.18175	0.557	4.8484
7.34	-0.49003	6.35	0.19743	0.559	6.43705
7.67	-0.68043	6.47	0.082	0.542	5.134
7.46	-0.83212	6.15	0.06072	0.563	3.2657
8.07	-0.187	6.83	0.34303	0.561	4.12845
7.61	-0.33547	6.36	-0.06703	0.573	5.27085
7.69	0.12163	6.38	0.20548	0.532	5.19945
7.26	-0.80328	5.95	0.20548	0.555	3.3371
7.76	-0.58075	6.81	0.313	0.52	3.89045
7.7	-0.10587	6.77	0.27492	0.54	4.4438
7.59	0.22075	6.53	0.27492	0.52	5.22325
8.09	0.16867	6.7	0.40687	0.583	4.9793
7.49	-0.26428	6.53	0.23908	0.547	4.3605
7.5	-0.81763	6.31	0.21367	0.512	5.06855
7.71	-0.11875	6.47	0.27492	0.611	3.66435
7.77	-0.39868	6.38	0.19743	0.543	4.9555
7.64	-0.21052	6.68	0.40687	0.498	6.0741
7.4	-0.11875	6.22	0.32287	0.53	4.0035
8.17	-0.74728	6.9	0.42927	0.558	3.28355
7.32	-0.04973	6.14	0.10552	0.504	4.72345
7.43	-0.02397	6.34	0.36375	0.523	4.4438
7.78	-0.76107	6.53	0.10552	0.586	5.5743
7.99	0.10707	6.9	0.23047	0.506	4.2891
7.66	-0.24307	6.48	0.30327	0.551	4.1701
7.55	-0.65467	6.41	-0.27367	0.564	4.69965
8.08	-1.42747	6.83	0.11175	0.557	5.41365
7.37	0.07312	6.27	0.16663	0.522	4.8365
8.03	0.01075	6.88	0.23047	0.484	3.47395
7.45	-0.39868	6.05	0.04168	0.558	3.3728
7.83	-0.523	6.73	0.23047	0.574	4.4557
7.43	0.037	6.27	0.418	0.494	3.74765
7.69	-0.53427	6.51	0.44068	0.539	5.44935
7.87	-0.29452	6.46	0.30327	0.564	5.30655
7.77	-0.17083	6.62	0.12463	0.572	5.09235
7.64	-0.53427	6.44	0.44068	0.511	4.46165
7.96	-0.27912	6.7	0.30327	0.568	4.7294
7.67	0.037	6.34	0.42927	0.597	4.24745
7.71	-0.18147	6.62	0.38503	0.522	3.75955
7.59	-1.18632	6.45	-0.18463	0.583	5.16375
7.97	0.22075	6.84	0.418	0.555	4.29505
7.87	-0.51187	6.82	0.145	0.535	4.67585
7.78	0.16867	6.62	0.33288	0.532	4.67585
7.83	-0.922	6.3	0.32287	0.521	4.5628
7.67	-0.29452	6.45	-0.10168	0.559	4.31885
7.71	0.08628	6.52	0.222	0.578	4.41405
7.67	-0.03468	6.87	0.39588	0.593	5.3006
7.26	-0.09292	6.23	0.24783	0.497	5.2173
7.75	-0.53427	6.6	0.17412	0.547	4.896
8.03	0.09307	6.85	0.33288	0.574	3.02175
7.62	-0.74728	6.44	0.18952	0.614	3.7179
7.36	-0.327	6.03	0.30327	0.567	4.6818
7.77	-1.03323	6.81	0.13128	0.523	5.62785
7.62	-0.10888	6.33	0.15928	0.564	5.28275
8.33	0.1	7.07	0.28423	0.515	3.34305
7.84	-0.78907	6.65	0.222	0.551	5.73495
7.7	0.07963	6.43	0.418	0.561	5.8361
7.35	0.01572	6.19	0.313	0.498	3.10505
8.04	0.44272	6.94	0.35332	0.534	2.72425
7.5	-0.27912	6.5	-0.01425	0.53	4.52115
7.44	-0.12603	6.16	0.19743	0.557	5.24705
7.58	0.21172	6.66	0.29368	0.518	5.5981
7.91	-0.187	6.58	0.30327	0.54	3.99755
7.57	-0.56892	6.36	0.11812	0.61	4.81865
7.93	-1.01692	6.64	0.23047	0.542	4.5509
7.18	0.47947	5.92	0.537	0.512	4.40215
7.41	0.1	5.84	0.26575	0.527	3.53345
8.14	0.36187	6.9	0.39588	0.554	5.28275
7.51	0.28788	6.31	0.42927	0.589	4.68775
7.27	0.1	6.25	0.313	0.549	3.8607
8.01	-0.15592	6.69	0.18952	0.631	4.47355
7.77	-0.11875	6.34	0.12463	0.569	5.3363
7.8	-0.81763	6.56	-0.03847	0.583	3.6584
7.16	-0.45832	6.04	0.33288	0.562	3.6822
7.63	-0.187	6.25	0.18952	0.578	4.52115
7.45	0.01572	6.64	0.26575	0.572	3.52155
8.28	-0.642	7	0.16663	0.614	5.4196
7.21	-0.40827	5.92	0.16663	0.559	4.7294
7.84	0.07963	6.67	0.36375	0.511	3.85475
7.65	-0.80328	6.47	0.39588	0.502	4.777
7.94	-0.62947	6.89	0.24783	0.545	4.2772
7.16	-0.18147	6.04	-0.10168	0.594	3.23595
8.11	0.12912	7.05	0.30327	0.532	4.301
7.65	-0.37992	6.57	0.27492	0.487	5.16375
7.69	-1.09987	6.98	-0.13108	0.645	2.64095
7.36	0.34003	6.48	0.48772	0.593	5.77065
7.89	-0.49003	6.75	-0.08887	0.583	2.70045
8.18	-0.65467	6.92	0.222	0.552	5.8242
7.56	0.31875	6.21	0.418	0.553	4.86625
7.52	-0.62947	6.32	0.27492	0.553	4.3843
7.74	-0.082	6.61	0.26575	0.54	5.5267
7.29	-0.76107	6.27	-0.70228	0.581	4.43785
7.86	-0.27163	6.98	0.222	0.498	4.71155
8.21	-0.55723	7.06	0.09348	0.571	3.9321
7.99	-0.00332	6.73	0.35332	0.532	4.8127
7.72	-0.42787	6.91	-0.15348	0.618	4.9198
7.77	-0.54568	6.53	0.40687	0.613	5.7528
7.14	-0.25707	5.89	0.24783	0.549	4.31885
7.55	0.16048	6.4	0.29368	0.548	5.75875
7.64	-0.46875	6.62	-0.03567	0.579	4.96145
7.96	-0.19267	6.69	0.26575	0.535	5.015
7.43	-0.23628	6.24	0.32287	0.521	4.44975
8.02	0.53043	6.73	0.11812	0.539	3.89045
7.49	-0.34408	6.17	0.46392	0.533	5.4434
7.75	-0.523	6.42	0.13807	0.523	5.25895
7.72	-0.90667	6.35	0.23908	0.617	4.67585
7.85	-0.65467	6.53	0.27492	0.551	5.08045
7.84	0.07312	6.69	0.21367	0.529	5.7885
7.25	0.10707	5.87	0.24783	0.486	4.75915
7.38	-0.74728	6.29	0.25672	0.519	4.3962
7.72	0.34003	6.5	0.27492	0.558	4.7056
7.77	-0.09523	6.59	0.23908	0.536	4.66395
7.49	-0.38923	6.54	0.11175	0.52	4.53305
7.54	-0.36172	6.43	0.09348	0.484	3.9797
7.92	0.05443	6.79	0.32287	0.467	3.47395
7.65	-0.78907	6.48	0.17412	0.536	3.54535
7.84	-0.62947	6.66	0.08767	0.516	5.8361
7.92	-0.83212	6.63	-0.24952	0.526	5.73495
7.35	-0.51187	6.27	0.36375	0.573	5.6576
7.75	-0.76107	5.84	-0.90808	0.456	4.74725
8.04	0.06675	6.8	0.37432	0.564	5.3244
7.4	0.01075	6.35	-0.15348	0.5	3.91425
7.77	-1.15132	6.64	0.418	0.48	5.13995
8.04	0.18547	6.85	0.39588	0.536	3.91425
7.99	-0.56892	6.83	-0.40303	0.567	4.2415
7.97	-0.45832	6.53	0.37432	0.525	5.1221
7.62	-0.11875	6.31	0.35332	0.569	4.3248
7.69	0.28788	6.61	0.28423	0.51	4.7175
7.75	0.20283	6.62	-0.73	0.536	4.8127
8.24	-0.93747	6.86	0.26575	0.56	4.6104
7.67	0.28788	6.32	0.13807	0.592	4.16415
7.97	-1.083	6.68	0.27492	0.572	5.5148
7.7	-0.327	6.54	-0.07732	0.542	5.00905
7.95	0.04848	6.8	0.23908	0.547	5.0031
7.62	-0.54568	6.72	0.30327	0.535	3.81905
7.54	-0.27163	6.58	0.23908	0.473	3.62865
7.93	-0.17608	6.81	0.38503	0.587	4.02135
7.54	-0.11875	6.42	0.36375	0.547	3.72385
7.29	-0.60483	6.18	0.36375	0.548	4.4081
7.3	-0.642	6.31	0.34303	0.495	4.7889
8.06	0.02083	6.6	0.38503	0.597	5.04475
8.04	-0.46875	6.81	0.33288	0.512	5.4077
7.6	-1.00075	6.56	0.12463	0.518	5.3006
7.73	-0.55723	6.51	0.35332	0.514	5.72305
8.22	-0.418	6.72	0.46392	0.538	2.83135
7.69	-0.19848	6.66	0.20548	0.528	4.8841
7.4	-0.60483	6.08	0.06583	0.57	5.16375
8.03	-0.20443	6.82	0.37432	0.528	4.39025
7.73	0.00592	6.26	0.34303	0.559	3.3371
7.93	-0.87643	6.88	0.145	0.53	2.92655
8.16	0.25827	6.92	-0.478	0.584	3.6584
7.78	-0.60483	6.39	-0.02657	0.593	6.1217
7.81	-1.09987	6.52	0.15928	0.583	5.02095
7.59	0.22075	6.31	0.17412	0.609	3.8845
7.96	0.18547	6.81	0.30327	0.541	4.2891
8.21	-0.74728	7.21	0.222	0.568	5.16375
7.26	-0.775	6.27	0.04168	0.536	4.8603
7.59	-0.50088	6.36	0.313	0.53	4.6223
7.5	0.07312	6.16	-0.01425	0.594	4.61635
7.9	-0.642	7.02	0.23908	0.486	4.23555
7.21	-0.80328	5.93	-0.14767	0.584	3.99755
8.08	-0.46875	6.96	-0.39288	0.525	3.59295
7.81	0.34003	6.55	0.313	0.545	4.56875
7.3	-0.44803	6.03	0.23908	0.519	5.35415
8.19	-0.89148	6.89	0.35332	0.568	5.17565
7.66	-1.083	6.54	0.36375	0.546	2.70045
7.45	-0.20443	6.39	0.34303	0.468	5.09235
7.89	-0.90667	6.73	0.313	0.563	4.00945
7.75	-0.81763	6.52	0.07647	0.545	5.33035
7.52	-0.62947	6.5	0.21367	0.517	6.324
7.97	-0.47932	6.85	-0.04008	0.62	4.5271
7.98	-0.17083	7.11	0.38503	0.528	5.80635
7.65	-0.98472	6.36	-0.07732	0.577	4.5985
8.24	0.11428	6.91	0.313	0.536	5.2887
7.8	-0.96883	6.52	-0.01628	0.549	4.56875
7.88	-0.34408	6.71	0.34303	0.585	5.3125
7.32	-0.65467	6.08	0.145	0.555	3.5989
7.48	-0.00773	6.51	0.42927	0.524	4.9912
7.3	-0.25	6.26	0.18952	0.577	5.53265
7.9	0.177	6.62	0.33288	0.559	4.94955
8.09	-0.43788	6.88	-0.29908	0.55	4.97335
7.96	-0.17608	6.9	0.38503	0.558	3.8964
7.78	0.22992	6.6	0.40687	0.555	2.42675
7.41	-0.87643	6.35	0.12463	0.536	3.7655
7.63	-0.09768	6.39	0.30327	0.518	4.5628
7.49	-0.73363	6.27	0.21367	0.556	5.7409
7.44	-0.95308	6.29	0.36375	0.55	4.0392
8.03	-0.73363	6.74	0.24783	0.555	5.00905
7.73	-0.45832	6.7	0.30327	0.498	3.8488
7.5	-0.31867	6.3	0.15928	0.64	3.7893
7.63	0.19408	6.62	0.01032	0.553	3.74765
7.7	-0.103	6.41	0.34303	0.565	4.2296
7.56	-0.15123	6.21	0.29368	0.471	5.1816
7.65	-1.13403	6.48	-0.86167	0.545	5.4077
7.33	-0.43788	6.26	0.25672	0.547	3.15265
7.9	-1.00075	6.58	0.09943	0.578	2.93845
7.94	-0.42787	6.72	0.36375	0.478	4.8127
8	-0.50088	6.78	0.19743	0.522	3.48585
7.11	-0.39868	5.57	-0.23412	0.45	4.55685
7.89	-0.26428	6.88	0.19743	0.529	4.75915
7.38	-0.17608	6.19	0.17412	0.513	4.47355
7.66	-0.42787	6.47	0.34303	0.553	4.9436
7.23	0.20283	6.1	0.40687	0.52	5.3363
7.88	-0.49003	6.9	0.313	0.539	5.00905
7.87	0.08628	6.52	0.20548	0.607	5.50885
8.04	-0.80328	6.8	0.29368	0.515	4.8841
7.61	-0.37075	6.34	-0.282	0.592	3.8131
8.15	-0.327	6.74	0.15928	0.564	5.58025
7.61	0.08628	6.33	0.20548	0.549	6.47275
7.77	0.492	6.55	0.45223	0.521	4.8841
7.48	-0.775	6.4	0.10552	0.549	3.9797
8.17	-0.26428	7.13	0.36375	0.495	4.6699
7.31	-0.84675	6.22	0.28423	0.56	5.1697
7.43	0.02608	6.39	0.09943	0.563	5.3363
7.28	-1.46667	6.26	0.11812	0.58	4.52115
7.67	-0.20443	6.59	0.21367	0.564	4.6461
8.02	0.11428	6.27	-0.50068	0.427	4.5152
7.79	0.07312	6.56	0.418	0.564	4.64015
7.68	-0.14668	6.45	0.06072	0.526	6.08005
7.88	0.16048	6.94	0.16663	0.504	5.0507
7.86	-0.95308	6.7	0.32287	0.546	4.658
7.76	-0.49003	6.68	-0.05268	0.569	4.3129
7.69	-0.30243	6.69	0.37432	0.527	4.8603
7.59	0.06675	6.43	0.39588	0.542	3.706
7.87	-0.327	6.69	0.32287	0.546	5.3244
7.92	-0.84675	6.64	0.18175	0.566	4.04515
7.23	-0.25	6.2	0.20548	0.514	5.6457
7.54	-0.37075	6.3	0.26575	0.581	5.0626
8.04	-0.54568	6.77	0.06583	0.536	5.10425
8.18	0.373	6.6	0.13807	0.505	4.93765
8.05	-0.05477	6.78	0.25672	0.565	3.3014
7.56	0.07312	6.35	0.11812	0.57	3.2895
7.94	0.09307	6.96	0.33288	0.538	5.134
7.84	-0.47932	6.69	0.20548	0.583	4.7056
8.13	-0.25707	6.98	0.12463	0.53	4.27125
7.62	-0.11875	6.31	0.09348	0.556	5.0388
7.88	-0.55723	6.68	0.00703	0.561	5.2411
7.53	-0.418	6.37	0.34303	0.635	3.8607
7.84	-0.39868	6.85	0.29368	0.506	5.1578
8.15	-1.258	6.7	0.35332	0.565	5.0269
7.55	-0.418	6.38	-0.01628	0.57	4.2653
7.57	-1.38883	6.72	0.05092	0.526	4.65205
7.75	-1.16875	6.51	0.21367	0.525	4.4081
7.85	-0.03468	6.61	0.37432	0.54	4.90195
7.66	-0.642	6.63	0.033	0.571	4.89005
7.95	0.06052	6.58	-0.04008	0.573	2.6469
7.73	-0.72012	6.76	0.313	0.533	5.0864
7.51	-0.19267	6.45	-0.06087	0.532	5.02095
8.33	0.34003	6.9	0.40687	0.556	4.05705
7.95	-0.38923	6.65	0.39588	0.557	4.2415
7.4	-1.04968	6.36	0.18175	0.464	4.4557
7.63	-0.50088	6.59	0.20548	0.568	4.49735
7.82	0.12163	6.69	0.34303	0.507	5.34225
7.7	-0.43788	6.63	0.222	0.537	4.7889
7.45	-0.523	6.45	0.05575	0.531	4.3843
7.68	-0.642	6.43	0.36375	0.63	3.9678
8.58	0.28788	6.65	-0.75828	0.484	3.0991
7.71	-1.18632	6.52	0.25672	0.521	5.7052
7.53	-0.70675	6.18	0.32287	0.5	4.7294
7.65	0.16867	6.48	0.34303	0.493	4.7651
7.16	-0.60483	6.01	-0.10168	0.525	4.896
7.9	-0.04973	6.83	-0.26548	0.566	4.80675
7.3	-0.22312	5.81	-0.84648	0.48	5.78255
7.7	-0.30243	6.74	-0.05268	0.521	5.7528
7.92	-0.23628	6.44	0.313	0.488	4.94955
7.99	-0.68043	6.72	-0.63543	0.571	4.2534
8.01	-0.40827	6.73	-0.60967	0.57	4.39025
7.56	-0.24307	6.48	0.082	0.527	4.83055
7.57	-0.17608	6.49	0.09943	0.526	4.74725
7.62	-0.04112	6.18	-0.41332	0.522	5.2292
7.61	-0.16572	6.19	-0.29908	0.525	5.2292
7.68	-0.11532	6.54	0.04168	0.6	3.2895
7.67	-0.14227	6.53	0.01732	0.601	3.29545
7.83	-0.37992	6.49	-0.05268	0.64	3.468
7.77	-0.28675	6.46	-0.08887	0.639	3.5751
8.01	-0.06492	6.88	0.01732	0.583	4.8127
8.01	-0.06128	6.88	0.04168	0.584	4.72345
7.26	-0.16075	6.22	0.05092	0.547	3.2181
7.28	-0.17608	6.22	0.04168	0.546	3.05745
7.84	-0.62947	6.58	0.28423	0.589	3.944
7.86	-0.523	6.59	0.145	0.589	4.1225
7.83	-0.27163	6.77	0.04623	0.544	4.16415
7.85	-0.18147	6.78	0.02887	0.541	4.18795
8	-0.21052	6.76	-0.04575	0.55	4.75915
7.98	-0.30243	6.72	-0.14767	0.556	4.74725
7.94	-0.05232	6.92	0.24783	0.585	3.40255
7.95	-0.33547	6.92	0.313	0.587	3.47395
7.9	-0.07052	6.79	-0.058	0.541	5.1816
7.93	-0.03125	6.8	-0.002	0.541	5.00905
7.79	-0.44803	6.36	-0.18463	0.606	4.0987
7.79	-0.46875	6.36	-0.17175	0.606	4.10465
7.64	-0.51187	6.54	-0.18463	0.513	5.134
7.65	-0.51187	6.53	-0.29908	0.516	5.0983
7.93	-0.37075	6.8	0.39588	0.563	5.03285
7.94	-0.53427	6.79	0.46392	0.563	5.03285
8.29	-0.22963	6.4	0.25672	0.484	4.90195
8.27	0.06675	6.39	0.21367	0.483	4.92575
7.96	-0.28675	6.79	0.00388	0.539	4.8365
8.01	-0.27912	6.81	0.02103	0.539	4.6818
7.79	-0.60483	6.76	-0.16552	0.523	4.0511
7.77	-0.523	6.74	-0.11092	0.519	4.06895
7.47	-0.25	6.52	-0.002	0.505	5.19945
7.47	-0.25707	6.52	-0.01628	0.504	5.1816
7.51	-0.44803	6.05	-0.43432	0.617	3.62865
7.48	-0.46875	6.05	-0.45588	0.617	3.64055
7.68	-0.523	6.66	0.00703	0.555	4.9079
7.68	-0.38923	6.65	-0.01992	0.552	4.9317
7.77	0.20283	6.31	0.06072	0.48	4.17605
7.76	0.20283	6.31	0.06072	0.483	4.0987
7.96	-0.22963	6.67	0.30327	0.572	4.7532
7.96	-0.45832	6.67	0.28423	0.573	4.7532
7.66	-0.55723	6.65	0.00703	0.528	3.75955
7.7	-0.42787	6.65	0.00703	0.532	3.7417
7.43	-0.37075	6.38	-0.34423	0.565	3.4918
7.4	-0.54568	6.39	-0.33492	0.564	3.349
7.29	-0.25	6.42	-0.38287	0.544	5.34225
7.32	-0.082	6.41	-0.23412	0.542	5.4196
7.82	-0.37075	6.58	-0.002	0.56	5.3958
7.82	-0.35283	6.59	-0.05268	0.56	5.38985
7.88	-0.45832	6.84	0.39588	0.535	3.70005
7.9	-0.80328	6.84	0.38503	0.536	3.6465
7.71	-0.35283	6.45	0.16663	0.565	5.2649
7.7	-0.62947	6.45	-0.05023	0.565	5.27085
7.84	-0.70675	6.74	0.25672	0.541	4.777
7.85	-0.72012	6.75	0.28423	0.542	4.78295
8.04	-0.47932	7	-0.15943	0.538	5.0983
8.03	-0.51187	6.99	-0.19128	0.54	5.0983
8.11	-0.17083	7.01	-0.22663	0.571	4.0273
8.09	-0.103	6.99	-0.25743	0.57	3.99755
7.26	-0.59272	6.19	-0.17812	0.487	4.1701
7.24	-0.68043	6.18	-0.19128	0.487	4.1463
7.64	0.03147	6.35	0.08767	0.548	5.3006
7.66	-0.05708	6.35	0.13128	0.548	5.29465
7.7	-0.46875	6.58	-0.14767	0.536	5.5862
7.67	-0.17608	6.36	0.04168	0.554	4.9674
7.69	-0.09075	6.57	-0.03063	0.531	4.21175
7.7	-0.16572	6.57	-0.03448	0.53	4.74725
7.91	-0.327	6.48	-0.21207	0.572	4.77105
7.89	-0.33547	6.46	-0.23412	0.57	4.777
7.5	-0.05232	6.38	0.08767	0.57	4.72345
7.47	-0.10587	6.37	0.07108	0.571	4.72345
7.78	-0.25	6.71	-0.03063	0.545	3.4561
7.77	-0.28675	6.71	-0.03112	0.545	3.7536
7.61	-0.10027	6.44	0.18952	0.541	4.1463
7.64	-0.09075	6.45	0.20548	0.54	4.0154
7.39	-0.14227	6.23	-0.05527	0.549	3.42635
7.42	-0.16075	6.24	-0.06388	0.549	3.60485
7.35	0.30832	6.35	0.34303	0.595	5.5267
7.42	0.50467	6.35	0.37432	0.587	5.52075
7.81	-0.38923	6.88	-0.12583	0.535	3.74765
7.8	-0.42787	6.87	-0.06703	0.537	3.66435
7.31	-0.04413	6.64	0.47575	0.597	5.29465
7.31	-0.05477	6.73	0.49983	0.594	5.2887
7.59	-0.18147	6.39	0.35332	0.558	5.02095
7.6	-0.53427	6.38	0.24783	0.556	5.0031
7.79	-0.46875	6.73	0.04168	0.538	2.75995
7.79	-0.39868	6.73	0.03727	0.538	2.77185
7.39	-0.327	6.33	0.10552	0.466	4.79485
7.4	-0.35283	6.32	0.08767	0.465	4.777
7.7	-0.40827	6.52	-0.16552	0.571	4.3605
7.71	-0.36172	6.5	-0.08103	0.571	4.30695
7.51	-0.36172	6.27	-0.12072	0.534	5.79445
7.49	-0.39868	6.26	-0.08103	0.537	5.80635
8.18	-0.38923	6.9	-0.08103	0.561	4.94955
8.18	-0.37992	6.89	-0.06703	0.563	4.9198
7.76	-0.22963	6.38	-0.11575	0.518	4.8841
7.75	-0.31048	6.38	-0.16552	0.518	4.87815
7.17	-0.418	6.21	-0.07732	0.525	2.55765
7.17	-0.42787	6.21	-0.07375	0.524	2.59335
7.57	-0.54568	6.51	0.02488	0.588	5.3958
7.6	-0.42787	6.51	0.02887	0.587	5.1459
7.55	-0.39868	6.32	-0.18463	0.559	3.5989
7.56	-0.36172	6.34	-0.11575	0.558	3.67625
7.72	-0.08872	6.68	0.24783	0.482	4.0392
7.73	-0.047	6.68	0.23908	0.48	4.11655
7.75	-0.19848	6.67	0.21367	0.481	5.03285
7.76	-0.103	6.68	0.222	0.48	5.02095
7.67	0.177	6.39	0.30327	0.606	2.95035
7.66	-0.13387	6.39	0.23908	0.604	2.85515
7.29	-0.68043	6.44	0.03727	0.526	4.3486
7.28	-0.73363	6.44	0.02887	0.525	4.34265
7.87	-0.22312	6.54	-0.42375	0.554	4.9198
7.86	-0.07948	6.54	-0.41332	0.553	4.9198
7.48	-0.187	6.33	0.18175	0.579	3.52155
7.47	-0.23628	6.33	0.145	0.579	3.1943
7.65	-0.45832	6.5	0.02488	0.514	5.21135
7.57	-0.54568	6.3	-0.11575	0.498	5.22325
7.56	-0.418	6.29	0.08767	0.499	5.2173
8.04	0.16048	6.85	-0.23412	0.423	4.41405
7.99	0.04267	6.85	-0.282	0.425	4.39025
7.47	-0.10587	6.33	0.16663	0.56	5.3482
7.48	-0.15592	6.32	0.15207	0.56	5.3482
7.88	-0.25707	6.65	-0.07732	0.586	4.0035
7.88	-0.25707	6.65	-0.13108	0.584	4.0511
7.1	-0.18147	6.01	-0.19807	0.521	3.23
7.11	-0.14227	6.02	-0.15348	0.519	3.3014
7.74	-0.27163	6.63	-0.36327	0.536	3.9083
7.73	-0.16075	6.63	-0.39288	0.536	3.468
7.76	-0.78907	6.72	0.16663	0.525	3.74765
7.78	-0.53427	6.73	0.17412	0.524	3.6822
7.8	0.43075	6.3	-0.55983	0.594	4.78295
7.73	0.41892	6.31	-0.58447	0.597	4.77105
8.58	0.34003	7.17	0.26575	0.529	5.0269
8.61	0.39568	7.16	0.25672	0.53	5.09235
8.12	-0.082	7.05	0.30327	0.518	5.0388
8.12	0.03147	7.04	0.25672	0.515	5.0507
7.45	-0.45832	6.47	-0.11092	0.551	3.96185
7.47	-0.37075	6.46	-0.07032	0.552	3.96185
7.87	-0.327	6.3	0.25672	0.562	3.87855
7.85	-0.66748	6.29	0.12463	0.563	3.8369
7.49	-0.33547	6.41	0.033	0.498	3.58105
7.48	-0.37075	6.4	0.03727	0.499	3.706
7.59	-0.36172	6.4	-0.02153	0.525	4.18795
7.59	-0.35283	6.41	0.02488	0.525	4.182
7.41	-0.29452	6.25	-0.17812	0.564	3.1467
7.41	-0.33547	6.25	-0.19128	0.565	3.1348
7.45	-0.14668	6.5	0.082	0.52	3.31925
7.46	-0.25707	6.51	0.07647	0.52	3.2776
8.13	-0.07157	6.94	0.42927	0.553	5.31845
8.12	-0.31048	6.94	0.42927	0.553	5.3125
7.72	-0.11875	6.68	0.09943	0.52	4.4795
7.7	-0.27912	6.67	0.082	0.522	4.47355
7.42	-0.19267	6.27	0.02488	0.53	5.1221
7.37	-0.26428	6.25	-0.00473	0.53	5.11615
7.49	-0.29452	6.14	-0.13647	0.53	3.2419
7.5	-0.31048	6.14	-0.12072	0.53	3.42635
7.41	-0.18147	6.27	-0.06087	0.556	4.79485
7.42	-0.12232	6.27	-0.07732	0.555	4.79485
7.76	-0.44803	6.6	0.05575	0.52	4.73535
7.76	-0.47932	6.6	0.03727	0.52	4.6699
7.6	-0.12988	6.4	0.20548	0.557	3.9797
7.61	-0.25707	6.41	0.19743	0.556	3.96185
8.53	0.38427	6.73	-0.24952	0.538	4.12845
8.49	0.40723	6.7	-0.26548	0.54	4.0392
8.09	-0.327	6.88	0.28423	0.477	5.54455
8.08	-0.72012	6.87	0.23908	0.476	5.54455
7.64	-0.31867	6.47	-0.12583	0.559	4.539
7.62	-0.44803	6.47	-0.16552	0.559	4.53305
8.17	-0.18147	7.16	0.15207	0.561	3.9321
8.2	-0.08508	7.14	0.15207	0.564	3.96185
7.81	-0.45832	6.64	-0.10623	0.619	4.063
7.82	-0.418	6.66	-0.093	0.619	4.08085
7.83	0.30832	6.48	-0.01208	0.561	4.24745
7.84	0.24868	6.47	0.23047	0.561	4.33075
8.15	0.03147	6.76	0.145	0.588	5.16375
7.52	-0.78907	6.28	-0.373	0.549	4.44975
7.51	-0.89148	6.28	-0.24952	0.55	4.4795
7.41	-0.26428	6.06	0.00388	0.54	4.03325
7.42	-0.187	6.07	0.02103	0.539	4.3843
7.76	0.15243	6.63	-0.08488	0.582	5.91345
7.77	0.11428	6.64	-0.07032	0.583	5.91345
8.02	-0.15123	6.91	0.36375	0.508	3.50965
8	-0.22963	6.91	0.32287	0.508	3.25975
7.46	-1.42747	6.39	0.13128	0.539	3.3252
7.58	-0.35283	6.38	-0.093	0.533	4.34265
7.51	-0.60483	6.4	0.19743	0.518	4.7056
7.57	-0.27912	6.39	-0.08887	0.532	4.36645
7.46	-1.33192	6.4	-0.01628	0.539	3.18835
7.45	-1.06627	6.02	0.42927	0.595	4.4795
7.43	-0.523	6.02	0.44068	0.595	4.46165
7.46	-0.78907	6.03	0.40687	0.596	4.52115
7.53	-0.76107	6.4	0.18175	0.518	4.69965
7.52	-0.775	6.4	0.17412	0.517	4.65205
7.64	-0.37075	6.44	-0.282	0.576	4.61635
7.64	-0.30243	6.44	-0.21928	0.576	4.64015
7.64	-0.31048	6.65	-0.08488	0.528	5.5624
7.6	-0.31867	6.62	-0.14767	0.527	5.55645
7.56	-0.187	6.47	0.27492	0.601	4.8603
7.55	-0.15123	6.46	0.32287	0.601	6.2764
7.42	-0.33547	6.23	-0.06388	0.556	3.10505
7.43	-0.25	6.22	-0.05527	0.556	3.111
7.72	-0.56892	6.44	-0.27367	0.538	4.41405
7.74	-0.45832	6.45	-0.26548	0.538	4.47355
7.3	-0.36172	6.23	0.01732	0.48	4.12845
7.31	-0.37992	6.25	0.05575	0.482	4.10465
7.91	-0.28675	6.64	0.033	0.534	4.2772
7.88	-0.36172	6.65	0.05092	0.534	4.3129
7.94	0.11428	6.7	0.37432	0.542	3.12885
7.94	-0.04112	6.69	0.37432	0.542	3.12885
7.93	-0.11532	6.68	-0.06388	0.496	2.80755
7.94	-0.09768	6.69	0.082	0.497	2.8968
7.19	-0.56892	6.16	-0.03112	0.547	3.9321
7.21	-0.53427	6.16	-0.01817	0.547	3.8607
7.89	-0.16572	6.78	-0.03063	0.49	4.18795
7.88	-0.21052	6.79	0.00703	0.49	4.19985
6.97	-0.30243	6.02	-0.06703	0.537	4.1106
6.98	-0.327	6.02	-0.07375	0.536	4.11655
7.61	-0.14668	6.34	0.145	0.561	3.1467
7.6	-0.19848	6.34	0.145	0.561	3.86665
7.28	-0.49003	6.24	-0.02993	0.511	5.00905
7.26	-0.37075	6.24	-0.03847	0.512	4.98525
8.17	-0.44803	6.69	-0.48927	0.616	3.4918
8.19	-0.43788	6.7	-0.45588	0.614	3.6822
7.41	-0.24307	6.26	-0.09727	0.571	4.09275
7.42	-0.24307	6.26	-0.10623	0.572	4.12845
7.85	-0.37075	6.58	-0.32575	0.596	4.05705
7.84	-0.39868	6.57	-0.34423	0.593	4.1344
7.71	-0.42787	6.54	-0.30783	0.558	3.93805
7.68	-0.50088	6.54	-0.29047	0.557	3.86665
7.7	-0.56892	6.39	-0.11575	0.552	5.2887
7.72	-0.523	6.4	-0.13647	0.551	5.2887
7.65	0.04848	6.37	0.33288	0.573	4.67585
7.67	-0.00773	6.38	0.222	0.573	4.658
7.89	-0.22963	6.64	-0.058	0.593	4.59255
7.89	-0.25	6.64	-0.06703	0.594	4.6342
7.87	-0.96883	6.77	0.30327	0.535	3.3728
7.87	-0.53427	6.77	0.36375	0.535	3.4323
8.24	-0.39868	7.11	0.13807	0.535	5.08045
8.27	-0.30243	7.12	0.12463	0.534	5.09235
7.73	-1.29468	6.39	-0.62248	0.563	3.5275
7.73	-1.18632	6.4	-0.71607	0.564	3.46205
7.38	-0.70675	6.49	-0.29047	0.44	2.84325
7.44	0.037	6.52	-0.53575	0.436	3.5394
7.37	-0.51187	6.49	-0.41332	0.44	3.1348
7.39	-0.76107	6.49	-0.07375	0.441	2.95035
7.81	-0.38923	6.75	-0.16552	0.579	5.1459
7.8	-0.42787	6.74	-0.15348	0.581	5.134
7.74	-0.21675	6.53	0.19743	0.576	5.0983
7.76	-0.26428	6.54	0.19743	0.575	5.0864
7.97	-0.21052	6.73	0.10552	0.595	5.5981
7.95	-0.24307	6.71	0.08767	0.595	5.60405
7.8	0.34003	6.49	0.418	0.622	5.6576
7.61	-0.14668	6.17	-0.058	0.573	4.48545
7.61	-0.15123	6.16	-0.093	0.575	4.43785
7.7	-1.01692	6.36	0.13128	0.588	3.2181
7.71	-1.447	6.37	0.08767	0.589	3.3252
7.7	-0.068	6.46	-0.07032	0.528	4.5271
7.7	-0.18147	6.46	-0.08103	0.53	4.5509
7.97	-0.22963	6.79	-0.07732	0.574	2.98605
7.97	-0.38923	6.8	-0.10623	0.576	2.91465
7.38	-0.39868	6.35	0.05092	0.579	3.91425
7.37	-0.42787	6.36	0.082	0.579	3.9083
7.87	-0.04112	6.65	0.01732	0.53	3.7536
7.88	-0.09075	6.67	0.03727	0.535	3.7655
7.94	-0.187	6.72	-0.08488	0.581	5.3006
7.94	-0.18147	6.72	-0.142	0.581	5.25895
7.81	-0.23628	6.64	0.20548	0.57	3.2181
7.8	-0.18147	6.63	0.222	0.57	3.11695
7.53	0.11428	6.57	0.34303	0.533	2.754
7.51	-0.04413	6.57	0.28423	0.533	2.7064
7.79	-0.26428	6.49	0.24783	0.582	3.45015
7.78	-0.42787	6.49	0.16663	0.582	3.60485
8.14	0.177	6.72	0.32287	0.567	3.2895
8.14	0.1	6.73	0.32287	0.568	3.5394
7.67	-0.47932	6.69	-0.11092	0.517	5.8718
7.66	-0.47932	6.7	-0.10168	0.516	5.86585
8.13	-0.36172	6.77	-0.09727	0.628	5.3482
8.1	-0.26428	6.77	-0.10623	0.628	5.3363
7.52	-0.31048	6.61	-0.10623	0.514	5.62785
7.52	-0.21052	6.61	-0.07732	0.515	5.62785
7.5	-1.18632	6.35	-0.07732	0.552	5.04475
7.51	-1.083	6.36	-0.01425	0.553	5.0388
7.78	-0.642	6.62	0.02488	0.557	3.99755
7.77	-0.418	6.61	0.07647	0.556	3.9678
7.58	-0.37075	6.45	0.12463	0.552	4.2058
7.62	-0.37075	6.45	0.13807	0.552	4.1939
7.82	-0.36172	6.61	0.05575	0.53	2.7421
7.82	-0.37992	6.61	0.313	0.534	2.8611
7.28	-0.138	6.44	0.15207	0.565	4.0392
7.28	-0.18147	6.45	0.13128	0.564	4.0035
7.54	-0.523	6.46	-0.21207	0.541	5.74685
7.53	-0.53427	6.45	-0.21928	0.543	5.7409
7.59	-0.21675	6.25	-0.16552	0.566	3.0634
7.58	-0.24307	6.25	-0.17175	0.567	2.8849
7.87	-0.84675	6.37	0.32287	0.521	4.55685
7.87	-0.93747	6.36	0.35332	0.522	4.6223
7.71	-0.17083	6.64	-0.25743	0.507	3.78335
7.68	-0.25707	6.65	-0.23412	0.507	3.7179
7.33	-0.42787	6.19	-0.15943	0.534	3.7655
7.29	-0.59272	6.18	-0.17812	0.536	3.8012
8.18	-0.27163	7.09	0.07647	0.541	5.3363
8.16	-0.33547	7.09	0.033	0.541	5.3482
8.15	0.45483	7.48	0.48772	0.502	3.45015
8.16	0.53043	7.39	0.49983	0.511	3.5989
7.67	-0.51187	6.38	0.32287	0.579	3.8012
7.72	-0.61708	6.39	0.26575	0.573	3.7893
7.79	-0.37075	6.41	-0.08887	0.528	5.48505
7.78	-0.30243	6.4	-0.10168	0.527	5.47315
7.36	-0.08347	6.05	-0.23412	0.59	3.5037
7.38	-0.05925	6.06	-0.21207	0.588	3.4442
7.59	-0.30243	6.43	-0.10168	0.537	4.42595
7.58	-0.31048	6.42	-0.10623	0.537	4.43785
8.21	-0.15123	6.62	0.38503	0.611	4.6104
8.14	-0.33547	6.66	0.418	0.577	4.34265
8.14	-0.96883	6.64	0.40687	0.568	4.08085
8.16	-0.523	6.67	0.40687	0.576	4.2653
8.17	0.09307	6.62	0.40687	0.61	4.4557
8.17	0.01572	6.6	0.418	0.612	4.8008
8.14	-0.74728	6.65	0.39588	0.569	3.65245
8.15	-0.89148	6.65	0.40687	0.568	3.62865
7.77	-0.418	6.51	-0.32575	0.575	5.6219
7.82	-0.36172	6.53	-0.21928	0.575	5.6219
7.82	-0.58075	6.79	-0.01425	0.55	2.41485
7.78	-0.83212	6.77	-0.07732	0.549	2.397
7.71	-0.37992	6.63	0.00087	0.526	4.27125
7.97	-0.04112	7.03	-0.12072	0.583	2.754
7.96	-0.17083	7.02	-0.18463	0.581	2.73615
7.29	-0.49003	6.03	-0.282	0.482	4.0749
7.29	-0.47932	6.02	-0.10623	0.483	4.1939
7.28	-0.31048	6.27	-0.07375	0.535	4.9674
7.28	-0.37075	6.26	-0.08103	0.534	4.96145
7.63	-0.23628	6.44	-0.08488	0.535	2.97415
7.61	-0.17608	6.43	-0.14767	0.532	3.05745
7.96	-0.46875	6.83	-0.18463	0.59	5.18755
7.97	-0.46875	6.83	-0.19128	0.589	5.1935
7.42	-0.22963	6.24	-0.24952	0.545	3.98565
7.42	-0.25707	6.24	-0.25743	0.544	4.0154
7.71	-0.36172	6.51	-0.31672	0.592	3.81905
7.72	-0.31048	6.51	-0.29908	0.591	3.84285
7.27	-0.26428	6.34	0.01375	0.507	4.9079
7.3	-0.27163	6.35	0.02103	0.507	4.83055
7.78	-0.04112	6.67	0.03727	0.536	3.58105
7.8	-0.18147	6.68	0.033	0.537	3.5989
7.72	-0.012	6.37	0.02103	0.513	4.7889
7.72	-0.08067	6.36	-0.01992	0.51	4.78295
7.62	-0.22312	6.43	-0.17812	0.544	4.65205
7.62	-0.44803	6.43	-0.22663	0.544	4.71155
7.82	-0.07843	6.52	0.03727	0.552	4.40215
7.8	-0.19267	6.51	0.02887	0.552	4.43785
7.81	-0.21052	6.55	-0.07375	0.604	5.04475
7.8	-0.25707	6.53	-0.10168	0.602	5.0388
7.62	-0.58075	6.33	-0.30783	0.545	4.7532
7.55	-0.37075	6.32	-0.26548	0.547	4.68775
7.65	0.04848	6.47	0.15207	0.533	3.4799
7.63	-0.23628	6.45	0.09943	0.534	3.56915
7.53	-0.70675	6.33	-0.53575	0.57	4.9436
7.5	-0.78907	6.31	-0.877	0.582	3.6822
7.5	-0.04413	6.31	-0.68863	0.583	3.8131
7.55	-0.84675	6.34	-0.57208	0.57	4.94955
7.53	-0.86152	6.34	-0.77263	0.57	4.92575
7.85	0.09307	5.91	0.45223	0.529	3.61675
7.91	0.10707	5.98	0.19743	0.532	4.1225
7.84	0.27787	5.97	0.48772	0.516	4.0511
7.92	0.12163	5.99	0.18175	0.532	4.2058
7.8	0.02083	5.92	0.418	0.527	3.6822
7.81	0.22992	5.91	0.42927	0.528	3.78335
7.75	0.22992	5.96	0.49983	0.52	4.17605
7.84	-0.08872	5.97	0.48772	0.513	4.11655
8.06	-0.50088	7.05	-0.11575	0.532	5.9194
8.04	-0.50088	7.05	-0.11575	0.533	5.8837
7.61	-0.24307	6.55	-0.205	0.487	3.6703
7.9	-0.24307	6.9	-0.29908	0.548	3.0277
7.92	-0.187	6.91	-0.27367	0.547	2.8373
7.7	0.1	6.39	0.39588	0.561	3.3371
7.71	0.07312	6.4	0.39588	0.561	3.40255
7.38	-0.37075	6.41	-0.02937	0.521	4.00945
7.38	-0.38923	6.41	-0.06703	0.521	4.0035
7.49	-0.60483	6.43	-0.06388	0.523	5.7409
7.75	-0.14668	6.66	-0.02552	0.56	5.7171
7.77	0.02083	6.68	0.222	0.56	5.729
7.79	-0.523	6.48	0.40687	0.564	4.18795
7.78	-0.42787	6.48	0.32287	0.563	4.1939
7.83	-0.30243	6.77	-0.15348	0.545	5.05665
7.84	-0.34408	6.78	-0.11575	0.546	5.0626
7.89	-0.28675	6.78	0.07647	0.59	4.301
7.87	-0.36172	6.78	0.082	0.589	4.21175
7.81	-0.55723	6.56	-0.10168	0.527	5.3839
7.8	-0.26428	6.54	-0.18463	0.526	5.6933
7.74	-0.37075	6.37	-0.11092	0.581	4.6699
7.74	-0.38923	6.38	-0.10623	0.581	4.658
7.69	-0.31867	6.58	-0.07032	0.53	4.09275
7.69	-0.418	6.59	-0.093	0.531	4.1344
7.75	-0.23628	6.61	-0.10168	0.584	3.92615
7.7	-0.45832	6.59	-0.13108	0.586	3.96185
7.67	-0.49003	6.35	-0.30783	0.58	4.02135
7.68	-0.51187	6.35	-0.29047	0.577	3.98565
7.87	-0.61708	6.83	-0.25743	0.469	5.33035
7.85	-0.37992	6.82	-0.21928	0.468	5.41365
7.92	-0.06933	6.66	0.082	0.567	3.0396
7.93	-0.05925	6.68	0.09348	0.567	3.0158
7.66	-0.70675	6.66	0.222	0.504	4.7532
7.67	-0.69352	6.65	0.21367	0.505	4.7056
7.92	-0.73363	6.76	-0.23412	0.576	3.0991
7.89	-0.73363	6.74	-0.22663	0.578	2.99795
7.72	-0.37992	6.44	-0.01208	0.559	6.0503
7.7	-0.42787	6.46	-0.00977	0.559	6.02055
7.13	-0.46875	6.04	-0.12072	0.489	4.89005
7.16	-0.51187	6.04	-0.093	0.489	4.86625
8.32	0.01572	6.62	0.07108	0.505	4.12845
8.25	0.07963	6.59	-0.02552	0.503	4.0511
7.73	-0.60483	6.82	-0.17175	0.501	4.2772
7.73	-0.61708	6.81	-0.17175	0.501	4.1939
8.35	0.46708	6.78	0.36375	0.564	4.37835
8.3	0.46708	6.76	0.37432	0.564	4.35455
7.65	-0.05232	6.24	0.11812	0.562	4.03325
7.65	-0.15123	6.24	0.13128	0.56	4.05705
7.78	-0.43788	6.61	-0.21928	0.522	5.2768
[truncated: 8,219 more rows]
